# Supplementary material for: Comparative Analysis of Commercially Available Typhoid Point-of-Care Tests: Results of a Prospective and Hybrid Retrospective Multicenter Diagnostic Accuracy Study in Kenya and Pakistan
Source: J Clin Microbiol. 2022 Nov 30;60(12):e01000-22. doi: 10.1128/jcm.01000-22 (PMC9769786; doi:10.1128/jcm.01000-22)
Supplement: Supplemental file 2 — Data Set S1. Download jcm.01000-22-s0002.csv, CSV file, 0.8 MB [file jcm.01000-22-s0002.csv]

SubjectID	All patients screened	ITT (Intention-To-Test)	ITT exclusion reason	MITT (Modified-Intention-To-Test)	MITT exclusion reason	PP (Per-Protocol)	PP exclusion reason	Typhoid Case Class	Typhoid Case Class	Country	Country	Site	Site	Retrospective Population Flag	Age (years)	Age group (years)	Age group (years)	Gender	Gender	Place of enrolment	Place of enrolment	Aerobic Blood Culture: Salmonella Typhi Result	SD Bioline SALMONELLA TYPHI IgG Fast: Initial Test Result	SD Bioline SALMONELLA TYPHI IgG Fast: Repeat testing if invalid results	SD Bioline SALMONELLA TYPHI IgG Fast: Overall Test Result	SD Bioline SALMONELLA TYPHI IgM Fast: Initial Test Result	SD Bioline SALMONELLA TYPHI IgM Fast: Repeat testing if invalid results	SD Bioline SALMONELLA TYPHI IgM Fast: Overall Test Result	Typhidot Rapid IgG combo test: Initial Test Result	Typhidot Rapid IgG combo test: Repeat testing if invalid results	Typhidot Rapid IgG combo test: Overall Test Result	Typhidot Rapid IgM combo test: Initial Test Result	Typhidot Rapid IgM combo test: Repeat testing if invalid results	Typhidot Rapid IgM combo test: Overall Test Result	Widal Test: Initial Test Result	Widal Test: Repeat testing if invalid results	Widal Test: Overall Test Result	Enterocheck WB: Initial Test Result	Enterocheck WB: Repeat testing if invalid results	Enterocheck WB: Overall Test Result	Test-it Typhoid IgM: Initial Test Result	Test-it Typhoid IgM: Repeat testing if invalid results	Test-it Typhoid IgM: Overall Test Result	Typhoid IgG Combo Rapid test CE (CTK): Initial Test Result	Typhoid IgG Combo Rapid test CE (CTK): Repeat testing if invalid results	Typhoid IgG Combo Rapid test CE (CTK): Overall Test Result	Typhoid IgM Combo Rapid test CE (CTK): Initial Test Result	Typhoid IgM Combo Rapid test CE (CTK): Repeat testing if invalid results	Typhoid IgM Combo Rapid test CE (CTK): Overall Test Result
FE006011001	Y	Y		N	No test result is available	N	Results for all tests are not available	Non-typhoid cases	2	Kenya	1	Mbagathi County Hospital	1		61.839835729	> 17	3	Male	1	OPD	1	Negative
FE006011002	Y	Y		N	No test result is available	N	Results for all tests are not available	Non-typhoid cases	2	Kenya	1	Mbagathi County Hospital	1		36.511978097	> 17	3	Female	2	OPD	1	Negative
FE006011003	Y	Y		N	No test result is available	N	Results for all tests are not available	Non-typhoid cases	2	Kenya	1	Mbagathi County Hospital	1		42.239561944	> 17	3	Male	1	OPD	1	Negative
FE006011004	Y	Y		N	No test result is available	N	Results for all tests are not available	Non-typhoid cases	2	Kenya	1	Mbagathi County Hospital	1		16.720054757	> 12 and <= 17	2	Male	1	OPD	1	Negative
FE006011005	Y	Y		N	No test result is available	N	Results for all tests are not available	Non-typhoid cases	2	Kenya	1	Mbagathi County Hospital	1		19.195071869	> 17	3	Female	2	OPD	1	Negative
FE006011006	Y	Y		N	No test result is available	N	Results for all tests are not available	Non-typhoid cases	2	Kenya	1	Mbagathi County Hospital	1		34.715947981	> 17	3	Female	2	OPD	1	Negative
FE006011007	Y	Y		N	No test result is available	N	Results for all tests are not available	Non-typhoid cases	2	Kenya	1	Mbagathi County Hospital	1		38.633812457	> 17	3	Male	1	OPD	1	Negative
FE006011008	Y	Y		N	No test result is available	N	Results for all tests are not available	Non-typhoid cases	2	Kenya	1	Mbagathi County Hospital	1		32.131416838	> 17	3	Male	1	OPD	1	Negative
FE006011009	Y	Y		N	No test result is available	N	Results for all tests are not available	Non-typhoid cases	2	Kenya	1	Mbagathi County Hospital	1		31.394934976	> 17	3	Male	1	OPD	1	Negative
FE006011010	Y	Y		N	No test result is available	N	Results for all tests are not available	Non-typhoid cases	2	Kenya	1	Mbagathi County Hospital	1		47.216974675	> 17	3	Female	2	OPD	1	Negative
FE006011011	Y	Y		N	No test result is available	N	Results for all tests are not available	Non-typhoid cases	2	Kenya	1	Mbagathi County Hospital	1		29.639972621	> 17	3	Female	2	OPD	1	Negative
FE006011012	Y	Y		N	No test result is available	N	Results for all tests are not available	Non-typhoid cases	2	Kenya	1	Mbagathi County Hospital	1		38.893908282	> 17	3	Male	1	OPD	1	Negative
FE006011013	Y	Y		N	No test result is available	N	Results for all tests are not available	Non-typhoid cases	2	Kenya	1	Mbagathi County Hospital	1		18.447638604	> 17	3	Female	2	OPD	1	Negative
FE006011014	Y	Y		N	No test result is available	N	Results for all tests are not available	Non-typhoid cases	2	Kenya	1	Mbagathi County Hospital	1		31.542778919	> 17	3	Male	1	OPD	1	Negative
FE006011015	Y	Y		N	No test result is available	N	Results for all tests are not available	Non-typhoid cases	2	Kenya	1	Mbagathi County Hospital	1		16.676249144	> 12 and <= 17	2	Female	2	OPD	1	Negative
FE006011016	Y	Y		N	No test result is available	N	Results for all tests are not available	Non-typhoid cases	2	Kenya	1	Mbagathi County Hospital	1		49.14715948	> 17	3	Male	1	OPD	1	Negative
FE006011017	Y	Y		N	No test result is available	N	Results for all tests are not available	Non-typhoid cases	2	Kenya	1	Mbagathi County Hospital	1		32.73100616	> 17	3	Female	2	OPD	1	Negative
FE006011018	Y	Y		N	No test result is available	N	Results for all tests are not available	Non-typhoid cases	2	Kenya	1	Mbagathi County Hospital	1		49.976728268	> 17	3	Female	2	OPD	1	Negative
FE006011019	Y	Y		N	No test result is available	N	Results for all tests are not available	Non-typhoid cases	2	Kenya	1	Mbagathi County Hospital	1		26.71321013	> 17	3	Male	1	OPD	1	Negative
FE006011020	Y	Y		N	No test result is available	N	Results for all tests are not available	Non-typhoid cases	2	Kenya	1	Mbagathi County Hospital	1		50.702258727	> 17	3	Female	2	OPD	1	Negative
FE006011021	Y	Y		N	No test result is available	N	Results for all tests are not available	Non-typhoid cases	2	Kenya	1	Mbagathi County Hospital	1		14.444900753	> 12 and <= 17	2	Male	1	OPD	1	Negative
FE006011022	Y	Y		N	No test result is available	N	Results for all tests are not available	Non-typhoid cases	2	Kenya	1	Mbagathi County Hospital	1		60.150581793	> 17	3	Female	2	OPD	1	Negative
FE006011023	Y	Y		N	No test result is available	N	Results for all tests are not available	Non-typhoid cases	2	Kenya	1	Mbagathi County Hospital	1		35.151266256	> 17	3	Female	2	OPD	1	Negative
FE006011024	Y	Y		N	No test result is available	N	Results for all tests are not available	Non-typhoid cases	2	Kenya	1	Mbagathi County Hospital	1		44.153319644	> 17	3	Male	1	OPD	1	Negative
FE006011025	Y	Y		N	No test result is available	N	Results for all tests are not available	Non-typhoid cases	2	Kenya	1	Mbagathi County Hospital	1		8.0219028063	<= 12	1	Male	1	OPD	1	Negative
FE006011026	Y	Y		N	No test result is available	N	Results for all tests are not available	Non-typhoid cases	2	Kenya	1	Mbagathi County Hospital	1		9.1690622861	<= 12	1	Female	2	OPD	1	Negative
FE006011027	Y	Y		N	No test result is available	N	Results for all tests are not available	Non-typhoid cases	2	Kenya	1	Mbagathi County Hospital	1		20.689938398	> 17	3	Female	2	OPD	1	Negative
FE006011028	Y	Y		N	No test result is available	N	Results for all tests are not available	Non-typhoid cases	2	Kenya	1	Mbagathi County Hospital	1		32.114989733	> 17	3	Female	2	OPD	1	Negative
FE006011029	Y	Y		N	No test result is available	N	Results for all tests are not available	Non-typhoid cases	2	Kenya	1	Mbagathi County Hospital	1		24.613278576	> 17	3	Female	2	OPD	1	Negative
FE006011030	Y	Y		N	No test result is available	N	Results for all tests are not available	Non-typhoid cases	2	Kenya	1	Mbagathi County Hospital	1		17.026694045	> 17	3	Female	2	OPD	1	Negative
FE006011031	Y	Y		N	No test result is available	N	Results for all tests are not available	Non-typhoid cases	2	Kenya	1	Mbagathi County Hospital	1		27.819301848	> 17	3	Male	1	OPD	1	Negative
FE006011032	Y	Y		N	No test result is available	N	Results for all tests are not available	Non-typhoid cases	2	Kenya	1	Mbagathi County Hospital	1		25.574264203	> 17	3	Female	2	OPD	1	Negative
FE006011033	Y	Y		N	No test result is available	N	Results for all tests are not available	Non-typhoid cases	2	Kenya	1	Mbagathi County Hospital	1		36.150581793	> 17	3	Female	2	OPD	1	Negative
FE006011034	Y	Y		N	No test result is available	N	Results for all tests are not available	Non-typhoid cases	2	Kenya	1	Mbagathi County Hospital	1		13.108829569	> 12 and <= 17	2	Male	1	OPD	1	Negative
FE006011035	Y	Y		N	No test result is available	N	Results for all tests are not available	Non-typhoid cases	2	Kenya	1	Mbagathi County Hospital	1		35.151266256	> 17	3	Female	2	OPD	1	Negative
FE006011036	Y	Y		N	No test result is available	N	Results for all tests are not available	Non-typhoid cases	2	Kenya	1	Mbagathi County Hospital	1		12.257357974	> 12 and <= 17	2	Male	1	OPD	1	Negative
FE006011037	Y	Y		N	No test result is available	N	Results for all tests are not available	Non-typhoid cases	2	Kenya	1	Mbagathi County Hospital	1		28.008213552	> 17	3	Female	2	OPD	1	Negative
FE006011038	Y	Y		N	No test result is available	N	Results for all tests are not available	Non-typhoid cases	2	Kenya	1	Mbagathi County Hospital	1		46.165639973	> 17	3	Female	2	OPD	1	Negative
FE006011039	Y	Y		N	No test result is available	N	Results for all tests are not available	Non-typhoid cases	2	Kenya	1	Mbagathi County Hospital	1		41.190965092	> 17	3	Female	2	OPD	1	Negative
FE006011040	Y	Y		Y		N	Results for all tests are not available	Non-typhoid cases	2	Kenya	1	Mbagathi County Hospital	1		63.167693361	> 17	3	Male	1	OPD	1	Negative	Negative		Negative	Negative		Negative	Negative		Negative	Positive		Positive	Negative		Negative	Negative		Negative	Negative		Negative	Positive		Positive	Negative		Negative
FE006011041	Y	Y		N	No test result is available	N	Results for all tests are not available	Non-typhoid cases	2	Kenya	1	Mbagathi County Hospital	1		26.19028063	> 17	3	Female	2	OPD	1	Negative
FE006011042	Y	Y		N	No test result is available	N	Results for all tests are not available	Non-typhoid cases	2	Kenya	1	Mbagathi County Hospital	1		22.182067077	> 17	3	Male	1	OPD	1	Negative
FE006011043	Y	Y		N	No test result is available	N	Results for all tests are not available	Non-typhoid cases	2	Kenya	1	Mbagathi County Hospital	1		48.188911704	> 17	3	Female	2	OPD	1	Negative
FE006011044	Y	Y		N	No test result is available	N	Results for all tests are not available	Non-typhoid cases	2	Kenya	1	Mbagathi County Hospital	1		31.586584531	> 17	3	Male	1	OPD	1	Negative
FE006011045	Y	Y		N	No test result is available	N	Results for all tests are not available	Non-typhoid cases	2	Kenya	1	Mbagathi County Hospital	1		24.498288843	> 17	3	Female	2	OPD	1	Negative
FE006011046	Y	Y		N	No test result is available	N	Results for all tests are not available	Non-typhoid cases	2	Kenya	1	Mbagathi County Hospital	1		54.494182067	> 17	3	Male	1	OPD	1	Negative
FE006011047	Y	Y		N	No test result is available	N	Results for all tests are not available	Non-typhoid cases	2	Kenya	1	Mbagathi County Hospital	1		13.308692676	> 12 and <= 17	2	Female	2	OPD	1	Negative
FE006011048	Y	Y		N	No test result is available	N	Results for all tests are not available	Non-typhoid cases	2	Kenya	1	Mbagathi County Hospital	1		33.409993155	> 17	3	Female	2	OPD	1	Negative
FE006011049	Y	Y		N	No test result is available	N	Results for all tests are not available	Non-typhoid cases	2	Kenya	1	Mbagathi County Hospital	1		28.331279945	> 17	3	Male	1	OPD	1	Negative
FE006011050	Y	Y		N	No test result is available	N	Results for all tests are not available	Non-typhoid cases	2	Kenya	1	Mbagathi County Hospital	1		12.933607118	> 12 and <= 17	2	Male	1	OPD	1	Negative
FE006011051	Y	Y		N	No test result is available	N	Results for all tests are not available	Non-typhoid cases	2	Kenya	1	Mbagathi County Hospital	1		58.184804928	> 17	3	Female	2	OPD	1	Negative
FE006011052	Y	Y		N	No test result is available	N	Results for all tests are not available	Non-typhoid cases	2	Kenya	1	Mbagathi County Hospital	1		43.203285421	> 17	3	Female	2	OPD	1	Negative
FE006011053	Y	Y		N	No test result is available	N	Results for all tests are not available	Non-typhoid cases	2	Kenya	1	Mbagathi County Hospital	1		16.837782341	> 12 and <= 17	2	Female	2	OPD	1	Negative
FE006011054	Y	Y		N	No test result is available	N	Results for all tests are not available	Non-typhoid cases	2	Kenya	1	Mbagathi County Hospital	1		34.970568104	> 17	3	Male	1	OPD	1	Negative
FE006011055	Y	Y		N	No test result is available	N	Results for all tests are not available	Non-typhoid cases	2	Kenya	1	Mbagathi County Hospital	1		41.034907598	> 17	3	Male	1	OPD	1	Negative
FE006011056	Y	Y		N	No test result is available	N	Results for all tests are not available	Non-typhoid cases	2	Kenya	1	Mbagathi County Hospital	1		26.466803559	> 17	3	Male	1	OPD	1	Negative
FE006011057	Y	Y		N	No test result is available	N	Results for all tests are not available	Non-typhoid cases	2	Kenya	1	Mbagathi County Hospital	1		8	<= 12	1	Male	1	OPD	1	Negative
FE006011058	Y	Y		N	No test result is available	N	Results for all tests are not available	Non-typhoid cases	2	Kenya	1	Mbagathi County Hospital	1		24.202600958	> 17	3	Female	2	OPD	1	Negative
FE006011059	Y	Y		N	No test result is available	N	Results for all tests are not available	Non-typhoid cases	2	Kenya	1	Mbagathi County Hospital	1		20.219028063	> 17	3	Female	2	OPD	1	Negative
FE006011060	Y	Y		N	No test result is available	N	Results for all tests are not available	Non-typhoid cases	2	Kenya	1	Mbagathi County Hospital	1		38.647501711	> 17	3	Male	1	OPD	1	Negative
FE006011061	Y	Y		N	No test result is available	N	Results for all tests are not available	Non-typhoid cases	2	Kenya	1	Mbagathi County Hospital	1		34.406570842	> 17	3	Male	1	OPD	1	Negative
FE006011062	Y	Y		N	No test result is available	N	Results for all tests are not available	Non-typhoid cases	2	Kenya	1	Mbagathi County Hospital	1		28.361396304	> 17	3	Male	1	OPD	1	Negative
FE006011063	Y	Y		N	No test result is available	N	Results for all tests are not available	Non-typhoid cases	2	Kenya	1	Mbagathi County Hospital	1		31.657768652	> 17	3	Male	1	OPD	1	Negative
FE006011064	Y	Y		N	No test result is available	N	Results for all tests are not available	Non-typhoid cases	2	Kenya	1	Mbagathi County Hospital	1		24.788501027	> 17	3	Male	1	OPD	1	Negative
FE006011065	Y	Y		N	No test result is available	N	Results for all tests are not available	Non-typhoid cases	2	Kenya	1	Mbagathi County Hospital	1		31.603011636	> 17	3	Male	1	OPD	1	Negative
FE006011066	Y	Y		N	No test result is available	N	Results for all tests are not available	Non-typhoid cases	2	Kenya	1	Mbagathi County Hospital	1		35.523613963	> 17	3	Female	2	OPD	1	Negative
FE006011067	Y	Y		N	No test result is available	N	Results for all tests are not available	Non-typhoid cases	2	Kenya	1	Mbagathi County Hospital	1		28.651608487	> 17	3	Female	2	OPD	1	Negative
FE006011068	Y	Y		N	No test result is available	N	Results for all tests are not available	Non-typhoid cases	2	Kenya	1	Mbagathi County Hospital	1		18.7816564	> 17	3	Female	2	OPD	1	Negative
FE006011069	Y	Y		N	No test result is available	N	Results for all tests are not available	Non-typhoid cases	2	Kenya	1	Mbagathi County Hospital	1		22.061601643	> 17	3	Female	2	OPD	1	Negative
FE006011070	Y	Y		N	No test result is available	N	Results for all tests are not available	Non-typhoid cases	2	Kenya	1	Mbagathi County Hospital	1		15.386721424	> 12 and <= 17	2	Female	2	OPD	1	Negative
FE006011071	Y	Y		N	No test result is available	N	Results for all tests are not available	Non-typhoid cases	2	Kenya	1	Mbagathi County Hospital	1		48.221765914	> 17	3	Female	2	OPD	1	Negative
FE006011072	Y	Y		N	No test result is available	N	Results for all tests are not available	Non-typhoid cases	2	Kenya	1	Mbagathi County Hospital	1		50.811772758	> 17	3	Male	1	OPD	1	Negative
FE006011073	Y	Y		N	No test result is available	N	Results for all tests are not available	Non-typhoid cases	2	Kenya	1	Mbagathi County Hospital	1		31.8275154	> 17	3	Male	1	OPD	1	Negative
FE006011074	Y	Y		N	No test result is available	N	Results for all tests are not available	Non-typhoid cases	2	Kenya	1	Mbagathi County Hospital	1		18.959616701	> 17	3	Male	1	OPD	1	Negative
FE006011075	Y	Y		N	No test result is available	N	Results for all tests are not available	Non-typhoid cases	2	Kenya	1	Mbagathi County Hospital	1		61.229295003	> 17	3	Male	1	OPD	1	Negative
FE006011076	Y	Y		N	No test result is available	N	Results for all tests are not available	Non-typhoid cases	2	Kenya	1	Mbagathi County Hospital	1		23.759069131	> 17	3	Male	1	OPD	1	Negative
FE006011077	Y	Y		N	No test result is available	N	Results for all tests are not available	Non-typhoid cases	2	Kenya	1	Mbagathi County Hospital	1		39.033538672	> 17	3	Male	1	OPD	1	Negative
FE006011078	Y	Y		N	No test result is available	N	Results for all tests are not available	Non-typhoid cases	2	Kenya	1	Mbagathi County Hospital	1		22.313483915	> 17	3	Male	1	OPD	1	Negative
FE006011079	Y	Y		N	No test result is available	N	Results for all tests are not available	Non-typhoid cases	2	Kenya	1	Mbagathi County Hospital	1		54.29431896	> 17	3	Female	2	OPD	1	Negative
FE006011080	Y	Y		N	No test result is available	N	Results for all tests are not available	Non-typhoid cases	2	Kenya	1	Mbagathi County Hospital	1		43.674195756	> 17	3	Female	2	OPD	1	Negative
FE006011081	Y	Y		N	No test result is available	N	Results for all tests are not available	Non-valid cases	3	Kenya	1	Mbagathi County Hospital	1		47.737166324	> 17	3	Female	2	OPD	1
FE006011082	Y	Y		N	No test result is available	N	Results for all tests are not available	Non-typhoid cases	2	Kenya	1	Mbagathi County Hospital	1		24.251882272	> 17	3	Male	1	OPD	1	Negative
FE006011083	Y	Y		N	No test result is available	N	Results for all tests are not available	Non-typhoid cases	2	Kenya	1	Mbagathi County Hospital	1		17.319644079	> 17	3	Female	2	OPD	1	Negative
FE006011084	Y	Y		N	No test result is available	N	Results for all tests are not available	Non-typhoid cases	2	Kenya	1	Mbagathi County Hospital	1		30.39835729	> 17	3	Male	1	OPD	1	Negative
FE006011085	Y	Y		N	No test result is available	N	Results for all tests are not available	Non-typhoid cases	2	Kenya	1	Mbagathi County Hospital	1		54.26146475	> 17	3	Male	1	OPD	1	Negative
FE006011086	Y	Y		N	No test result is available	N	Results for all tests are not available	Non-typhoid cases	2	Kenya	1	Mbagathi County Hospital	1		45.489390828	> 17	3	Male	1	OPD	1	Negative
FE006011087	Y	Y		N	No test result is available	N	Results for all tests are not available	Non-typhoid cases	2	Kenya	1	Mbagathi County Hospital	1		20.547570157	> 17	3	Female	2	OPD	1	Negative
FE006011088	Y	Y		N	No test result is available	N	Results for all tests are not available	Non-typhoid cases	2	Kenya	1	Mbagathi County Hospital	1		24.83504449	> 17	3	Male	1	OPD	1	Negative
FE006011089	Y	Y		N	No test result is available	N	Results for all tests are not available	Non-typhoid cases	2	Kenya	1	Mbagathi County Hospital	1		18.529774127	> 17	3	Male	1	OPD	1	Negative
FE006011090	Y	Y		N	No test result is available	N	Results for all tests are not available	Non-typhoid cases	2	Kenya	1	Mbagathi County Hospital	1		30.995208761	> 17	3	Male	1	OPD	1	Negative
FE006011091	Y	Y		N	No test result is available	N	Results for all tests are not available	Non-typhoid cases	2	Kenya	1	Mbagathi County Hospital	1		23.301848049	> 17	3	Female	2	OPD	1	Negative
FE006011092	Y	Y		N	No test result is available	N	Results for all tests are not available	Non-typhoid cases	2	Kenya	1	Mbagathi County Hospital	1		49.733059548	> 17	3	Female	2	OPD	1	Negative
FE006011093	Y	Y		N	No test result is available	N	Results for all tests are not available	Non-typhoid cases	2	Kenya	1	Mbagathi County Hospital	1		30.6091718	> 17	3	Female	2	OPD	1	Negative
FE006011094	Y	Y		N	No test result is available	N	Results for all tests are not available	Non-typhoid cases	2	Kenya	1	Mbagathi County Hospital	1		19.414099932	> 17	3	Female	2	OPD	1	Negative
FE006011095	Y	Y		N	No test result is available	N	Results for all tests are not available	Non-typhoid cases	2	Kenya	1	Mbagathi County Hospital	1		35.750855578	> 17	3	Female	2	OPD	1	Negative	Not done		Not done	Not done		Not done	Not done		Not done	Not done		Not done	Not done		Not done	Not done		Not done	Not done		Not done	Not done		Not done	Not done		Not done
FE006011096	Y	Y		N	No test result is available	N	Results for all tests are not available	Non-typhoid cases	2	Kenya	1	Mbagathi County Hospital	1		35.077344285	> 17	3	Female	2	OPD	1	Negative
FE006011097	Y	Y		N	No test result is available	N	Results for all tests are not available	Non-typhoid cases	2	Kenya	1	Mbagathi County Hospital	1		30.778918549	> 17	3	Female	2	OPD	1	Negative
FE006011098	Y	Y		N	No test result is available	N	Results for all tests are not available	Non-typhoid cases	2	Kenya	1	Mbagathi County Hospital	1		48.821355236	> 17	3	Male	1	OPD	1	Negative
FE006011099	Y	Y		N	No test result is available	N	Results for all tests are not available	Non-typhoid cases	2	Kenya	1	Mbagathi County Hospital	1		33.9137577	> 17	3	Female	2	OPD	1	Negative	Not done		Not done	Not done		Not done	Not done		Not done	Not done		Not done	Not done		Not done	Not done		Not done	Not done		Not done	Not done		Not done	Not done		Not done
FE006011100	Y	Y		N	No test result is available	N	Results for all tests are not available	Typhoid cases	1	Kenya	1	Mbagathi County Hospital	1		38.091718001	> 17	3	Female	2	OPD	1	Positive
FE006011101	Y	Y		N	No test result is available	N	Results for all tests are not available	Non-valid cases	3	Kenya	1	Mbagathi County Hospital	1		15.003422313	> 12 and <= 17	2	Female	2	OPD	1
FE006011102	Y	Y		N	No test result is available	N	Results for all tests are not available	Non-valid cases	3	Kenya	1	Mbagathi County Hospital	1		23.33744011	> 17	3	Male	1	OPD	1
FE006011103	Y	Y		N	No test result is available	N	Results for all tests are not available	Non-valid cases	3	Kenya	1	Mbagathi County Hospital	1		44.673511294	> 17	3	Female	2	OPD	1
FE006011104	Y	Y		N	No test result is available	N	Results for all tests are not available	Non-typhoid cases	2	Kenya	1	Mbagathi County Hospital	1		34.88843258	> 17	3	Male	1	OPD	1	Negative
FE006011105	Y	Y		N	No test result is available	N	Results for all tests are not available	Non-valid cases	3	Kenya	1	Mbagathi County Hospital	1		26.001368925	> 17	3	Female	2	OPD	1
FE006011106	Y	Y		N	No test result is available	N	Results for all tests are not available	Non-valid cases	3	Kenya	1	Mbagathi County Hospital	1		45.853524983	> 17	3	Female	2	OPD	1
FE006011107	Y	Y		N	No test result is available	N	Results for all tests are not available	Non-valid cases	3	Kenya	1	Mbagathi County Hospital	1		45.853524983	> 17	3	Male	1	OPD	1
FE006011108	Y	Y		N	No test result is available	N	Results for all tests are not available	Non-valid cases	3	Kenya	1	Mbagathi County Hospital	1		47.115674196	> 17	3	Female	2	OPD	1
FE006011109	Y	Y		N	No test result is available	N	Results for all tests are not available	Non-typhoid cases	2	Kenya	1	Mbagathi County Hospital	1		39.000684463	> 17	3	Female	2	OPD	1	Negative
FE006011110	Y	Y		N	No test result is available	N	Results for all tests are not available	Non-typhoid cases	2	Kenya	1	Mbagathi County Hospital	1		25.63449692	> 17	3	Female	2	OPD	1	Negative
FE006011111	Y	Y		N	No test result is available	N	Results for all tests are not available	Non-typhoid cases	2	Kenya	1	Mbagathi County Hospital	1		23.367556468	> 17	3	Female	2	OPD	1	Negative
FE006011112	Y	Y		N	No test result is available	N	Results for all tests are not available	Non-typhoid cases	2	Kenya	1	Mbagathi County Hospital	1		30.866529774	> 17	3	Male	1	OPD	1	Negative
FE006011113	Y	Y		N	No test result is available	N	Results for all tests are not available	Non-typhoid cases	2	Kenya	1	Mbagathi County Hospital	1		40.999315537	> 17	3	Female	2	OPD	1	Negative
FE006011114	Y	Y		N	No test result is available	N	Results for all tests are not available	Non-typhoid cases	2	Kenya	1	Mbagathi County Hospital	1		37.765913758	> 17	3	Female	2	OPD	1	Negative
FE006011115	Y	Y		N	No test result is available	N	Results for all tests are not available	Non-typhoid cases	2	Kenya	1	Mbagathi County Hospital	1		24.717316906	> 17	3	Female	2	OPD	1	Negative
FE006011116	Y	Y		N	No test result is available	N	Results for all tests are not available	Non-valid cases	3	Kenya	1	Mbagathi County Hospital	1		24.969199179	> 17	3	Female	2	OPD	1
FE006011117	Y	Y		N	No test result is available	N	Results for all tests are not available	Non-typhoid cases	2	Kenya	1	Mbagathi County Hospital	1		58.997946612	> 17	3	Male	1	OPD	1	Negative
FE006011118	Y	Y		N	No test result is available	N	Results for all tests are not available	Non-typhoid cases	2	Kenya	1	Mbagathi County Hospital	1		19.655030801	> 17	3	Female	2	OPD	1	Negative
FE006011119	Y	Y		N	No test result is available	N	Results for all tests are not available	Non-valid cases	3	Kenya	1	Mbagathi County Hospital	1		58.316221766	> 17	3	Male	1	OPD	1
FE006011120	Y	Y		N	No test result is available	N	Results for all tests are not available	Non-typhoid cases	2	Kenya	1	Mbagathi County Hospital	1		20.13963039	> 17	3	Female	2	OPD	1	Negative	Not done		Not done	Not done		Not done	Not done		Not done	Not done		Not done	Not done		Not done	Not done		Not done	Not done		Not done	Not done		Not done	Not done		Not done
FE006011121	Y	Y		N	No test result is available	N	Results for all tests are not available	Non-typhoid cases	2	Kenya	1	Mbagathi County Hospital	1		16.999315537	> 12 and <= 17	2	Male	1	OPD	1	Negative
FE006011122	Y	Y		N	No test result is available	N	Results for all tests are not available	Non-typhoid cases	2	Kenya	1	Mbagathi County Hospital	1		22.976043806	> 17	3	Male	1	OPD	1	Negative
FE006011123	Y	Y		N	No test result is available	N	Results for all tests are not available	Non-typhoid cases	2	Kenya	1	Mbagathi County Hospital	1		40.325804244	> 17	3	Female	2	OPD	1	Negative
FE006011124	Y	Y		N	No test result is available	N	Results for all tests are not available	Non-valid cases	3	Kenya	1	Mbagathi County Hospital	1		31.553730322	> 17	3	Male	1	OPD	1
FE006011125	Y	Y		N	No test result is available	N	Results for all tests are not available	Non-typhoid cases	2	Kenya	1	Mbagathi County Hospital	1		20.856947296	> 17	3	Male	1	OPD	1	Negative
FE006011126	Y	Y		N	No test result is available	N	Results for all tests are not available	Non-typhoid cases	2	Kenya	1	Mbagathi County Hospital	1		38.450376454	> 17	3	Female	2	OPD	1	Negative	Not done		Not done	Not done		Not done	Not done		Not done	Not done		Not done	Not done		Not done	Not done		Not done	Not done		Not done	Not done		Not done	Not done		Not done
FE006011127	Y	Y		N	No test result is available	N	Results for all tests are not available	Non-typhoid cases	2	Kenya	1	Mbagathi County Hospital	1		25.333333333	> 17	3	Male	1	OPD	1	Negative
FE006011128	Y	Y		N	No test result is available	N	Results for all tests are not available	Non-typhoid cases	2	Kenya	1	Mbagathi County Hospital	1		62.338124572	> 17	3	Male	1	OPD	1	Negative
FE006011129	Y	Y		N	No test result is available	N	Results for all tests are not available	Non-typhoid cases	2	Kenya	1	Mbagathi County Hospital	1		42.915811088	> 17	3	Female	2	OPD	1	Negative
FE006011130	Y	Y		N	No test result is available	N	Results for all tests are not available	Non-typhoid cases	2	Kenya	1	Mbagathi County Hospital	1		42.915811088	> 17	3	Female	2	OPD	1	Negative
FE006011131	Y	Y		N	No test result is available	N	Results for all tests are not available	Non-typhoid cases	2	Kenya	1	Mbagathi County Hospital	1		35.906913073	> 17	3	Female	2	OPD	1	Negative
FE006011132	Y	Y		N	No test result is available	N	Results for all tests are not available	Non-typhoid cases	2	Kenya	1	Mbagathi County Hospital	1		38.803559206	> 17	3	Male	1	OPD	1	Negative
FE006011133	Y	Y		N	No test result is available	N	Results for all tests are not available	Non-typhoid cases	2	Kenya	1	Mbagathi County Hospital	1		55.33744011	> 17	3	Male	1	OPD	1	Negative
FE006011134	Y	Y		N	No test result is available	N	Results for all tests are not available	Non-typhoid cases	2	Kenya	1	Mbagathi County Hospital	1		34.15742642	> 17	3	Male	1	OPD	1	Negative
FE006011135	Y	Y		N	No test result is available	N	Results for all tests are not available	Non-typhoid cases	2	Kenya	1	Mbagathi County Hospital	1		26.094455852	> 17	3	Female	2	OPD	1	Negative
FE006011136	Y	Y		N	No test result is available	N	Results for all tests are not available	Non-typhoid cases	2	Kenya	1	Mbagathi County Hospital	1		29.804243669	> 17	3	Female	2	OPD	1	Negative
FE006011137	Y	Y		N	No test result is available	N	Results for all tests are not available	Non-typhoid cases	2	Kenya	1	Mbagathi County Hospital	1		60.744695414	> 17	3	Female	2	OPD	1	Negative	Not done		Not done	Not done		Not done	Not done		Not done	Not done		Not done	Not done		Not done	Not done		Not done	Not done		Not done	Not done		Not done	Not done		Not done
FE006011138	Y	Y		N	No test result is available	N	Results for all tests are not available	Non-typhoid cases	2	Kenya	1	Mbagathi County Hospital	1		48.637919233	> 17	3	Female	2	OPD	1	Negative	Not done		Not done	Not done		Not done	Not done		Not done	Not done		Not done	Not done		Not done	Not done		Not done	Not done		Not done	Not done		Not done	Not done		Not done
FE006011139	Y	Y		N	No test result is available	N	Results for all tests are not available	Non-typhoid cases	2	Kenya	1	Mbagathi County Hospital	1		55.342915811	> 17	3	Male	1	OPD	1	Negative
FE006011140	Y	Y		N	No test result is available	N	Results for all tests are not available	Non-typhoid cases	2	Kenya	1	Mbagathi County Hospital	1		37.908281999	> 17	3	Male	1	OPD	1	Negative
FE006011141	Y	Y		N	No test result is available	N	Results for all tests are not available	Non-typhoid cases	2	Kenya	1	Mbagathi County Hospital	1		40.06844627	> 17	3	Male	1	OPD	1	Negative
FE006011142	Y	Y		N	No test result is available	N	Results for all tests are not available	Non-typhoid cases	2	Kenya	1	Mbagathi County Hospital	1		30.726899384	> 17	3	Male	1	OPD	1	Negative
FE006011143	Y	Y		N	No test result is available	N	Results for all tests are not available	Non-typhoid cases	2	Kenya	1	Mbagathi County Hospital	1		55.353867214	> 17	3	Female	2	OPD	1	Negative
FE006011144	Y	Y		N	No test result is available	N	Results for all tests are not available	Non-typhoid cases	2	Kenya	1	Mbagathi County Hospital	1		19.635865845	> 17	3	Female	2	OPD	1	Negative
FE006011145	Y	Y		N	No test result is available	N	Results for all tests are not available	Non-typhoid cases	2	Kenya	1	Mbagathi County Hospital	1		34.340862423	> 17	3	Female	2	OPD	1	Negative
FE006011146	Y	Y		N	No test result is available	N	Results for all tests are not available	Non-typhoid cases	2	Kenya	1	Mbagathi County Hospital	1		22.926762491	> 17	3	Female	2	OPD	1	Negative
FE006011147	Y	Y		N	No test result is available	N	Results for all tests are not available	Non-typhoid cases	2	Kenya	1	Mbagathi County Hospital	1		32.668035592	> 17	3	Female	2	OPD	1	Negative
FE006011148	Y	Y		N	No test result is available	N	Results for all tests are not available	Non-typhoid cases	2	Kenya	1	Mbagathi County Hospital	1		28.057494867	> 17	3	Male	1	OPD	1	Negative
FE006011149	Y	Y		N	No test result is available	N	Results for all tests are not available	Non-typhoid cases	2	Kenya	1	Mbagathi County Hospital	1		29.470225873	> 17	3	Female	2	OPD	1	Negative
FE006011150	Y	Y		N	No test result is available	N	Results for all tests are not available	Non-typhoid cases	2	Kenya	1	Mbagathi County Hospital	1		45.500342231	> 17	3	Male	1	OPD	1	Negative
FE006011151	Y	Y		N	No test result is available	N	Results for all tests are not available	Non-typhoid cases	2	Kenya	1	Mbagathi County Hospital	1		12.052019165	> 12 and <= 17	2	Male	1	OPD	1	Negative
FE006011152	Y	Y		N	No test result is available	N	Results for all tests are not available	Non-typhoid cases	2	Kenya	1	Mbagathi County Hospital	1		33.363449692	> 17	3	Male	1	OPD	1	Negative	Not done		Not done	Not done		Not done	Not done		Not done	Not done		Not done	Not done		Not done	Not done		Not done	Not done		Not done	Not done		Not done	Not done		Not done
FE006011153	Y	Y		N	No test result is available	N	Results for all tests are not available	Non-typhoid cases	2	Kenya	1	Mbagathi County Hospital	1		51.041752225	> 17	3	Male	1	OPD	1	Negative
FE006011154	Y	Y		N	No test result is available	N	Results for all tests are not available	Non-typhoid cases	2	Kenya	1	Mbagathi County Hospital	1		20.739219713	> 17	3	Male	1	OPD	1	Negative
FE006011155	Y	Y		N	No test result is available	N	Results for all tests are not available	Non-typhoid cases	2	Kenya	1	Mbagathi County Hospital	1		26.431211499	> 17	3	Male	1	OPD	1	Negative
FE006011156	Y	Y		N	No test result is available	N	Results for all tests are not available	Non-typhoid cases	2	Kenya	1	Mbagathi County Hospital	1		33.845311431	> 17	3	Male	1	OPD	1	Negative
FE006011157	Y	Y		N	No test result is available	N	Results for all tests are not available	Non-typhoid cases	2	Kenya	1	Mbagathi County Hospital	1		22.179329227	> 17	3	Male	1	OPD	1	Negative
FE006011158	Y	Y		N	No test result is available	N	Results for all tests are not available	Non-typhoid cases	2	Kenya	1	Mbagathi County Hospital	1		21.87816564	> 17	3	Male	1	OPD	1	Negative
FE006011159	Y	Y		N	No test result is available	N	Results for all tests are not available	Non-typhoid cases	2	Kenya	1	Mbagathi County Hospital	1		36.503764545	> 17	3	Female	2	OPD	1	Negative
FE006011160	Y	Y		N	No test result is available	N	Results for all tests are not available	Non-typhoid cases	2	Kenya	1	Mbagathi County Hospital	1		25.845311431	> 17	3	Male	1	OPD	1	Negative	Not done		Not done	Not done		Not done	Not done		Not done	Not done		Not done	Not done		Not done	Not done		Not done	Not done		Not done	Not done		Not done	Not done		Not done
FE006011161	Y	Y		N	No test result is available	N	Results for all tests are not available	Non-typhoid cases	2	Kenya	1	Mbagathi County Hospital	1		46.05338809	> 17	3	Male	1	OPD	1	Negative
FE006011162	Y	Y		N	No test result is available	N	Results for all tests are not available	Non-typhoid cases	2	Kenya	1	Mbagathi County Hospital	1		45.382614648	> 17	3	Male	1	OPD	1	Negative
FE006011163	Y	Y		N	No test result is available	N	Results for all tests are not available	Non-typhoid cases	2	Kenya	1	Mbagathi County Hospital	1		49.924709103	> 17	3	Female	2	OPD	1	Negative
FE006011164	Y	Y		N	No test result is available	N	Results for all tests are not available	Non-typhoid cases	2	Kenya	1	Mbagathi County Hospital	1		23.79192334	> 17	3	Female	2	OPD	1	Negative
FE006011165	Y	Y		N	No test result is available	N	Results for all tests are not available	Non-typhoid cases	2	Kenya	1	Mbagathi County Hospital	1		23.345653662	> 17	3	Male	1	OPD	1	Negative	Not done		Not done	Not done		Not done	Not done		Not done	Not done		Not done	Not done		Not done	Not done		Not done	Not done		Not done	Not done		Not done	Not done		Not done
FE006011166	Y	Y		N	No test result is available	N	Results for all tests are not available	Non-typhoid cases	2	Kenya	1	Mbagathi County Hospital	1		31.208761123	> 17	3	Female	2	OPD	1	Negative
FE006011167	Y	Y		N	No test result is available	N	Results for all tests are not available	Non-typhoid cases	2	Kenya	1	Mbagathi County Hospital	1		27.854893908	> 17	3	Male	1	OPD	1	Negative
FE006011168	Y	Y		N	No test result is available	N	Results for all tests are not available	Non-typhoid cases	2	Kenya	1	Mbagathi County Hospital	1		28.911704312	> 17	3	Male	1	OPD	1	Negative
FE006011169	Y	Y		N	No test result is available	N	Results for all tests are not available	Non-typhoid cases	2	Kenya	1	Mbagathi County Hospital	1		25.908281999	> 17	3	Male	1	OPD	1	Negative
FE006011170	Y	Y		N	No test result is available	N	Results for all tests are not available	Non-typhoid cases	2	Kenya	1	Mbagathi County Hospital	1		38.882956879	> 17	3	Female	2	OPD	1	Negative
FE006011171	Y	Y		N	No test result is available	N	Results for all tests are not available	Non-typhoid cases	2	Kenya	1	Mbagathi County Hospital	1		20.744695414	> 17	3	Female	2	OPD	1	Negative
FE006011172	Y	Y		N	No test result is available	N	Results for all tests are not available	Non-typhoid cases	2	Kenya	1	Mbagathi County Hospital	1		17.516769336	> 17	3	Female	2	OPD	1	Negative
FE006011173	Y	Y		N	No test result is available	N	Results for all tests are not available	Non-typhoid cases	2	Kenya	1	Mbagathi County Hospital	1		27.282683094	> 17	3	Female	2	OPD	1	Negative
FE006011174	Y	Y		N	No test result is available	N	Results for all tests are not available	Non-typhoid cases	2	Kenya	1	Mbagathi County Hospital	1		50.001368925	> 17	3	Female	2	OPD	1	Negative
FE006011175	Y	Y		N	No test result is available	N	Results for all tests are not available	Non-typhoid cases	2	Kenya	1	Mbagathi County Hospital	1		22.376454483	> 17	3	Male	1	OPD	1	Negative	Not done		Not done	Not done		Not done	Not done		Not done	Not done		Not done	Not done		Not done	Not done		Not done	Not done		Not done	Not done		Not done	Not done		Not done
FE006011176	Y	Y		N	No test result is available	N	Results for all tests are not available	Non-typhoid cases	2	Kenya	1	Mbagathi County Hospital	1		40.574948665	> 17	3	Male	1	OPD	1	Negative	Not done		Not done	Not done		Not done	Not done		Not done	Not done		Not done	Not done		Not done	Not done		Not done	Not done		Not done	Not done		Not done	Not done		Not done
FE006011177	Y	Y		N	No test result is available	N	Results for all tests are not available	Non-typhoid cases	2	Kenya	1	Mbagathi County Hospital	1		8.0355920602	<= 12	1	Female	2	OPD	1	Negative
FE006011178	Y	Y		N	No test result is available	N	Results for all tests are not available	Non-typhoid cases	2	Kenya	1	Mbagathi County Hospital	1		13.744010951	> 12 and <= 17	2	Male	1	OPD	1	Negative
FE006011179	Y	Y		N	No test result is available	N	Results for all tests are not available	Non-typhoid cases	2	Kenya	1	Mbagathi County Hospital	1		53.097878166	> 17	3	Male	1	OPD	1	Negative
FE006011180	Y	Y		N	No test result is available	N	Results for all tests are not available	Non-typhoid cases	2	Kenya	1	Mbagathi County Hospital	1		11.731690623	<= 12	1	Female	2	OPD	1	Negative	Not done		Not done	Not done		Not done	Not done		Not done	Not done		Not done	Not done		Not done	Not done		Not done	Not done		Not done	Not done		Not done	Not done		Not done
FE006011181	Y	Y		N	No test result is available	N	Results for all tests are not available	Non-typhoid cases	2	Kenya	1	Mbagathi County Hospital	1		35.159479808	> 17	3	Male	1	OPD	1	Negative
FE006011182	Y	Y		N	No test result is available	N	Results for all tests are not available	Non-typhoid cases	2	Kenya	1	Mbagathi County Hospital	1		63.882272416	> 17	3	Male	1	OPD	1	Negative
FE006011183	Y	Y		N	No test result is available	N	Results for all tests are not available	Non-typhoid cases	2	Kenya	1	Mbagathi County Hospital	1		23.017111567	> 17	3	Female	2	OPD	1	Negative
FE006011184	Y	Y		N	No test result is available	N	Results for all tests are not available	Non-typhoid cases	2	Kenya	1	Mbagathi County Hospital	1		34.43394935	> 17	3	Male	1	OPD	1	Negative
FE006011185	Y	Y		N	No test result is available	N	Results for all tests are not available	Non-typhoid cases	2	Kenya	1	Mbagathi County Hospital	1		25.084188912	> 17	3	Male	1	OPD	1	Negative
FE006011186	Y	Y		N	No test result is available	N	Results for all tests are not available	Non-typhoid cases	2	Kenya	1	Mbagathi County Hospital	1		58.272416153	> 17	3	Female	2	OPD	1	Negative
FE006011187	Y	Y		N	No test result is available	N	Results for all tests are not available	Non-typhoid cases	2	Kenya	1	Mbagathi County Hospital	1		17.56605065	> 17	3	Female	2	OPD	1	Negative
FE006011188	Y	Y		N	No test result is available	N	Results for all tests are not available	Non-typhoid cases	2	Kenya	1	Mbagathi County Hospital	1		15.351129363	> 12 and <= 17	2	Male	1	OPD	1	Negative
FE006011189	Y	Y		N	No test result is available	N	Results for all tests are not available	Non-typhoid cases	2	Kenya	1	Mbagathi County Hospital	1		16.199863107	> 12 and <= 17	2	Female	2	OPD	1	Negative
FE006011190	Y	Y		N	No test result is available	N	Results for all tests are not available	Non-typhoid cases	2	Kenya	1	Mbagathi County Hospital	1		44.438056126	> 17	3	Female	2	OPD	1	Negative
FE006011191	Y	Y		N	No test result is available	N	Results for all tests are not available	Non-typhoid cases	2	Kenya	1	Mbagathi County Hospital	1		26.877481177	> 17	3	Male	1	OPD	1	Negative
FE006011192	Y	Y		N	No test result is available	N	Results for all tests are not available	Non-typhoid cases	2	Kenya	1	Mbagathi County Hospital	1		26.652977413	> 17	3	Female	2	OPD	1	Negative
FE006011193	Y	Y		N	No test result is available	N	Results for all tests are not available	Non-typhoid cases	2	Kenya	1	Mbagathi County Hospital	1		28.605065024	> 17	3	Male	1	OPD	1	Negative
FE006011194	Y	Y		N	No test result is available	N	Results for all tests are not available	Non-typhoid cases	2	Kenya	1	Mbagathi County Hospital	1		18.272416153	> 17	3	Female	2	OPD	1	Negative
FE006011195	Y	Y		N	No test result is available	N	Results for all tests are not available	Non-typhoid cases	2	Kenya	1	Mbagathi County Hospital	1		37.968514716	> 17	3	Female	2	OPD	1	Negative
FE006011196	Y	Y		N	No test result is available	N	Results for all tests are not available	Non-typhoid cases	2	Kenya	1	Mbagathi County Hospital	1		32.454483231	> 17	3	Female	2	OPD	1	Negative
FE006011197	Y	Y		N	No test result is available	N	Results for all tests are not available	Non-typhoid cases	2	Kenya	1	Mbagathi County Hospital	1		25.092402464	> 17	3	Female	2	OPD	1	Negative
FE006011198	Y	Y		N	No test result is available	N	Results for all tests are not available	Non-typhoid cases	2	Kenya	1	Mbagathi County Hospital	1		31.474332649	> 17	3	Female	2	OPD	1	Negative
FE006011199	Y	Y		N	No test result is available	N	Results for all tests are not available	Non-typhoid cases	2	Kenya	1	Mbagathi County Hospital	1		52	> 17	3	Female	2	OPD	1	Negative
FE006011200	Y	Y		N	No test result is available	N	Results for all tests are not available	Non-typhoid cases	2	Kenya	1	Mbagathi County Hospital	1		40.550308008	> 17	3	Male	1	OPD	1	Negative
FE006011201	Y	Y		N	No test result is available	N	Results for all tests are not available	Non-typhoid cases	2	Kenya	1	Mbagathi County Hospital	1		28.265571526	> 17	3	Female	2	OPD	1	Negative
FE006011202	Y	Y		N	No test result is available	N	Results for all tests are not available	Non-typhoid cases	2	Kenya	1	Mbagathi County Hospital	1		20.098562628	> 17	3	Female	2	OPD	1	Negative
FE006011203	Y	Y		N	No test result is available	N	Results for all tests are not available	Non-typhoid cases	2	Kenya	1	Mbagathi County Hospital	1		16.251882272	> 12 and <= 17	2	Female	2	OPD	1	Negative
FE006011204	Y	Y		N	No test result is available	N	Results for all tests are not available	Non-typhoid cases	2	Kenya	1	Mbagathi County Hospital	1		24.120465435	> 17	3	Male	1	OPD	1	Negative
FE006011205	Y	Y		N	No test result is available	N	Results for all tests are not available	Non-typhoid cases	2	Kenya	1	Mbagathi County Hospital	1		23.017111567	> 17	3	Male	1	OPD	1	Negative	Not done		Not done	Not done		Not done	Not done		Not done	Not done		Not done	Not done		Not done	Not done		Not done	Not done		Not done	Not done		Not done	Not done		Not done
FE006011206	Y	Y		N	No test result is available	N	Results for all tests are not available	Non-typhoid cases	2	Kenya	1	Mbagathi County Hospital	1		18.694045175	> 17	3	Female	2	OPD	1	Negative
FE006011207	Y	Y		N	No test result is available	N	Results for all tests are not available	Non-typhoid cases	2	Kenya	1	Mbagathi County Hospital	1		51.611225188	> 17	3	Male	1	OPD	1	Negative
FE006011208	Y	Y		N	No test result is available	N	Results for all tests are not available	Non-typhoid cases	2	Kenya	1	Mbagathi County Hospital	1		13.467488022	> 12 and <= 17	2	Female	2	OPD	1	Negative
FE006011209	Y	Y		N	No test result is available	N	Results for all tests are not available	Non-typhoid cases	2	Kenya	1	Mbagathi County Hospital	1		32.366872005	> 17	3	Male	1	OPD	1	Negative	Not done		Not done	Not done		Not done	Not done		Not done	Not done		Not done	Not done		Not done	Not done		Not done	Not done		Not done	Not done		Not done	Not done		Not done
FE006011210	Y	Y		N	No test result is available	N	Results for all tests are not available	Non-typhoid cases	2	Kenya	1	Mbagathi County Hospital	1		26.978781656	> 17	3	Male	1	OPD	1	Negative
FE006011211	Y	Y		N	No test result is available	N	Results for all tests are not available	Non-typhoid cases	2	Kenya	1	Mbagathi County Hospital	1		18.767967146	> 17	3	Female	2	OPD	1	Negative
FE006011212	Y	Y		N	No test result is available	N	Results for all tests are not available	Non-typhoid cases	2	Kenya	1	Mbagathi County Hospital	1		16.281998631	> 12 and <= 17	2	Female	2	OPD	1	Negative
FE006011213	Y	Y		N	No test result is available	N	Results for all tests are not available	Non-typhoid cases	2	Kenya	1	Mbagathi County Hospital	1		44.977412731	> 17	3	Female	2	OPD	1	Negative
FE006011214	Y	Y		N	No test result is available	N	Results for all tests are not available	Non-typhoid cases	2	Kenya	1	Mbagathi County Hospital	1		21.691991786	> 17	3	Female	2	OPD	1	Negative
FE006011215	Y	Y		N	No test result is available	N	Results for all tests are not available	Non-typhoid cases	2	Kenya	1	Mbagathi County Hospital	1		31.564681725	> 17	3	Male	1	OPD	1	Negative
FE006011216	Y	Y		N	No test result is available	N	Results for all tests are not available	Non-typhoid cases	2	Kenya	1	Mbagathi County Hospital	1		43.655030801	> 17	3	Female	2	OPD	1	Negative
FE006011217	Y	Y		N	No test result is available	N	Results for all tests are not available	Non-typhoid cases	2	Kenya	1	Mbagathi County Hospital	1		12.791238877	> 12 and <= 17	2	Male	1	OPD	1	Negative
FE006011218	Y	Y		N	No test result is available	N	Results for all tests are not available	Non-typhoid cases	2	Kenya	1	Mbagathi County Hospital	1		57.883641342	> 17	3	Male	1	OPD	1	Negative
FE006011219	Y	Y		N	No test result is available	N	Results for all tests are not available	Non-typhoid cases	2	Kenya	1	Mbagathi County Hospital	1		13.284052019	> 12 and <= 17	2	Female	2	OPD	1	Negative
FE006011220	Y	Y		N	No test result is available	N	Results for all tests are not available	Non-typhoid cases	2	Kenya	1	Mbagathi County Hospital	1		64.495550992	> 17	3	Male	1	OPD	1	Negative
FE006011221	Y	Y		N	No test result is available	N	Results for all tests are not available	Non-typhoid cases	2	Kenya	1	Mbagathi County Hospital	1		33.585215606	> 17	3	Female	2	OPD	1	Negative
FE006011222	Y	Y		N	No test result is available	N	Results for all tests are not available	Non-typhoid cases	2	Kenya	1	Mbagathi County Hospital	1		13.98220397	> 12 and <= 17	2	Male	1	OPD	1	Negative
FE006011223	Y	Y		N	No test result is available	N	Results for all tests are not available	Non-typhoid cases	2	Kenya	1	Mbagathi County Hospital	1		37.968514716	> 17	3	Male	1	OPD	1	Negative
FE006011224	Y	Y		N	No test result is available	N	Results for all tests are not available	Non-typhoid cases	2	Kenya	1	Mbagathi County Hospital	1		33.524982888	> 17	3	Female	2	OPD	1	Negative
FE006011225	Y	Y		N	No test result is available	N	Results for all tests are not available	Non-typhoid cases	2	Kenya	1	Mbagathi County Hospital	1		59.515400411	> 17	3	Male	1	OPD	1	Negative
FE006011226	Y	Y		N	No test result is available	N	Results for all tests are not available	Non-typhoid cases	2	Kenya	1	Mbagathi County Hospital	1		46.767967146	> 17	3	Female	2	OPD	1	Negative
FE006011227	Y	Y		N	No test result is available	N	Results for all tests are not available	Non-typhoid cases	2	Kenya	1	Mbagathi County Hospital	1		47.274469541	> 17	3	Male	1	OPD	1	Negative
FE006011228	Y	Y		N	No test result is available	N	Results for all tests are not available	Non-typhoid cases	2	Kenya	1	Mbagathi County Hospital	1		21.861738535	> 17	3	Female	2	OPD	1	Negative
FE006011229	Y	Y		N	No test result is available	N	Results for all tests are not available	Non-typhoid cases	2	Kenya	1	Mbagathi County Hospital	1		36.128678987	> 17	3	Female	2	OPD	1	Negative
FE006011230	Y	Y		N	No test result is available	N	Results for all tests are not available	Non-typhoid cases	2	Kenya	1	Mbagathi County Hospital	1		11.830253251	<= 12	1	Male	1	OPD	1	Negative
FE006011231	Y	Y		N	No test result is available	N	Results for all tests are not available	Non-typhoid cases	2	Kenya	1	Mbagathi County Hospital	1		16.62696783	> 12 and <= 17	2	Male	1	OPD	1	Negative
FE006011232	Y	Y		N	No test result is available	N	Results for all tests are not available	Non-typhoid cases	2	Kenya	1	Mbagathi County Hospital	1		54.277891855	> 17	3	Female	2	OPD	1	Negative
FE006011233	Y	Y		N	No test result is available	N	Results for all tests are not available	Non-typhoid cases	2	Kenya	1	Mbagathi County Hospital	1		49.141683778	> 17	3	Female	2	OPD	1	Negative
FE006011234	Y	Y		N	No test result is available	N	Results for all tests are not available	Non-typhoid cases	2	Kenya	1	Mbagathi County Hospital	1		31.126625599	> 17	3	Male	1	OPD	1	Negative
FE006011235	Y	Y		N	No test result is available	N	Results for all tests are not available	Non-typhoid cases	2	Kenya	1	Mbagathi County Hospital	1		27.093771389	> 17	3	Male	1	OPD	1	Negative
FE006011236	Y	Y		N	No test result is available	N	Results for all tests are not available	Non-typhoid cases	2	Kenya	1	Mbagathi County Hospital	1		30.691307324	> 17	3	Male	1	OPD	1	Negative
FE006011237	Y	Y		N	No test result is available	N	Results for all tests are not available	Non-typhoid cases	2	Kenya	1	Mbagathi County Hospital	1		23.115674196	> 17	3	Male	1	OPD	1	Negative
FE006011238	Y	Y		N	No test result is available	N	Results for all tests are not available	Non-typhoid cases	2	Kenya	1	Mbagathi County Hospital	1		61.032169747	> 17	3	Male	1	OPD	1	Negative	Not done		Not done	Not done		Not done	Not done		Not done	Not done		Not done	Not done		Not done	Not done		Not done	Not done		Not done	Not done		Not done	Not done		Not done
FE006011239	Y	Y		N	No test result is available	N	Results for all tests are not available	Non-typhoid cases	2	Kenya	1	Mbagathi County Hospital	1		49.281314168	> 17	3	Female	2	OPD	1	Negative
FE006011240	Y	Y		N	No test result is available	N	Results for all tests are not available	Non-typhoid cases	2	Kenya	1	Mbagathi County Hospital	1		30.113620808	> 17	3	Male	1	OPD	1	Negative
FE006011241	Y	Y		N	No test result is available	N	Results for all tests are not available	Non-typhoid cases	2	Kenya	1	Mbagathi County Hospital	1		36.706365503	> 17	3	Female	2	OPD	1	Negative
FE006011242	Y	Y		N	No test result is available	N	Results for all tests are not available	Non-typhoid cases	2	Kenya	1	Mbagathi County Hospital	1		15.430527036	> 12 and <= 17	2	Male	1	OPD	1	Negative
FE006011243	Y	Y		N	No test result is available	N	Results for all tests are not available	Non-typhoid cases	2	Kenya	1	Mbagathi County Hospital	1		49.954825462	> 17	3	Male	1	OPD	1	Negative
FE006011244	Y	Y		N	No test result is available	N	Results for all tests are not available	Non-typhoid cases	2	Kenya	1	Mbagathi County Hospital	1		40.585900068	> 17	3	Male	1	OPD	1	Negative
FE006011245	Y	Y		N	No test result is available	N	Results for all tests are not available	Non-typhoid cases	2	Kenya	1	Mbagathi County Hospital	1		50.099931554	> 17	3	Female	2	OPD	1	Negative
FE006022001	Y	Y		N	No test result is available	N	Results for all tests are not available	Non-typhoid cases	2	Kenya	1	Mukuru kwa Reuben Missionary Clinic	2		26.088980151	> 17	3	Male	1	OPD	1	Negative
FE006022002	Y	Y		N	No test result is available	N	Results for all tests are not available	Non-typhoid cases	2	Kenya	1	Mukuru kwa Reuben Missionary Clinic	2		10.973305955	<= 12	1	Male	1	OPD	1	Negative
FE006022003	Y	Y		N	No test result is available	N	Results for all tests are not available	Non-typhoid cases	2	Kenya	1	Mukuru kwa Reuben Missionary Clinic	2		33.472963723	> 17	3	Female	2	OPD	1	Negative
FE006022004	Y	Y		N	No test result is available	N	Results for all tests are not available	Non-typhoid cases	2	Kenya	1	Mukuru kwa Reuben Missionary Clinic	2		14.81724846	> 12 and <= 17	2	Male	1	OPD	1	Negative
FE006022005	Y	Y		N	No test result is available	N	Results for all tests are not available	Non-typhoid cases	2	Kenya	1	Mukuru kwa Reuben Missionary Clinic	2		10.031485284	<= 12	1	Female	2	OPD	1	Negative
FE006022006	Y	Y		N	No test result is available	N	Results for all tests are not available	Non-typhoid cases	2	Kenya	1	Mukuru kwa Reuben Missionary Clinic	2		12.807665982	> 12 and <= 17	2	Male	1	OPD	1	Negative
FE006022007	Y	Y		N	No test result is available	N	Results for all tests are not available	Non-typhoid cases	2	Kenya	1	Mukuru kwa Reuben Missionary Clinic	2		43.466119097	> 17	3	Female	2	OPD	1	Negative
FE006022008	Y	Y		N	No test result is available	N	Results for all tests are not available	Non-typhoid cases	2	Kenya	1	Mukuru kwa Reuben Missionary Clinic	2		21.407255305	> 17	3	Female	2	OPD	1	Negative
FE006022009	Y	Y		N	No test result is available	N	Results for all tests are not available	Non-typhoid cases	2	Kenya	1	Mukuru kwa Reuben Missionary Clinic	2		19.783709788	> 17	3	Male	1	OPD	1	Negative
FE006022010	Y	Y		N	No test result is available	N	Results for all tests are not available	Non-typhoid cases	2	Kenya	1	Mukuru kwa Reuben Missionary Clinic	2		27.014373717	> 17	3	Male	1	OPD	1	Negative
FE006022011	Y	Y		N	No test result is available	N	Results for all tests are not available	Non-typhoid cases	2	Kenya	1	Mukuru kwa Reuben Missionary Clinic	2		16.495550992	> 12 and <= 17	2	Male	1	OPD	1	Negative
FE006022012	Y	Y		N	No test result is available	N	Results for all tests are not available	Non-typhoid cases	2	Kenya	1	Mukuru kwa Reuben Missionary Clinic	2		9.5797399042	<= 12	1	Male	1	OPD	1	Negative
FE006022013	Y	Y		N	No test result is available	N	Results for all tests are not available	Non-typhoid cases	2	Kenya	1	Mukuru kwa Reuben Missionary Clinic	2		31.660506502	> 17	3	Male	1	OPD	1	Negative
FE006022014	Y	Y		N	No test result is available	N	Results for all tests are not available	Non-typhoid cases	2	Kenya	1	Mukuru kwa Reuben Missionary Clinic	2		9.1225188227	<= 12	1	Male	1	OPD	1	Negative
FE006022015	Y	Y		N	No test result is available	N	Results for all tests are not available	Non-typhoid cases	2	Kenya	1	Mukuru kwa Reuben Missionary Clinic	2		17.672826831	> 17	3	Female	2	OPD	1	Negative
FE006022016	Y	Y		N	No test result is available	N	Results for all tests are not available	Non-typhoid cases	2	Kenya	1	Mukuru kwa Reuben Missionary Clinic	2		20.161533196	> 17	3	Female	2	OPD	1	Negative
FE006022017	Y	Y		N	No test result is available	N	Results for all tests are not available	Non-typhoid cases	2	Kenya	1	Mukuru kwa Reuben Missionary Clinic	2		9.8617385352	<= 12	1	Female	2	OPD	1	Negative
FE006022018	Y	Y		N	No test result is available	N	Results for all tests are not available	Non-typhoid cases	2	Kenya	1	Mukuru kwa Reuben Missionary Clinic	2		47.126625599	> 17	3	Male	1	OPD	1	Negative
FE006022019	Y	Y		N	No test result is available	N	Results for all tests are not available	Non-typhoid cases	2	Kenya	1	Mukuru kwa Reuben Missionary Clinic	2		49.002053388	> 17	3	Male	1	OPD	1	Negative
FE006022020	Y	Y		N	No test result is available	N	Results for all tests are not available	Non-typhoid cases	2	Kenya	1	Mukuru kwa Reuben Missionary Clinic	2		26.622861054	> 17	3	Male	1	OPD	1	Negative
FE006022021	Y	Y		N	No test result is available	N	Results for all tests are not available	Non-typhoid cases	2	Kenya	1	Mukuru kwa Reuben Missionary Clinic	2		30.595482546	> 17	3	Female	2	OPD	1	Negative
FE006022022	Y	Y		N	No test result is available	N	Results for all tests are not available	Non-typhoid cases	2	Kenya	1	Mukuru kwa Reuben Missionary Clinic	2		12.714579055	> 12 and <= 17	2	Male	1	OPD	1	Negative
FE006022023	Y	Y		N	No test result is available	N	Results for all tests are not available	Non-typhoid cases	2	Kenya	1	Mukuru kwa Reuben Missionary Clinic	2		9.7932922656	<= 12	1	Female	2	OPD	1	Negative
FE006022024	Y	Y		N	No test result is available	N	Results for all tests are not available	Non-typhoid cases	2	Kenya	1	Mukuru kwa Reuben Missionary Clinic	2		10.959616701	<= 12	1	Male	1	OPD	1	Negative
FE006022025	Y	Y		N	No test result is available	N	Results for all tests are not available	Non-typhoid cases	2	Kenya	1	Mukuru kwa Reuben Missionary Clinic	2		11.184120465	<= 12	1	Male	1	OPD	1	Negative
FE006022026	Y	Y		N	No test result is available	N	Results for all tests are not available	Non-typhoid cases	2	Kenya	1	Mukuru kwa Reuben Missionary Clinic	2		13.80698152	> 12 and <= 17	2	Male	1	OPD	1	Negative
FE006022027	Y	Y		N	No test result is available	N	Results for all tests are not available	Non-typhoid cases	2	Kenya	1	Mukuru kwa Reuben Missionary Clinic	2		22.173853525	> 17	3	Male	1	OPD	1	Negative
FE006022028	Y	Y		N	No test result is available	N	Results for all tests are not available	Non-typhoid cases	2	Kenya	1	Mukuru kwa Reuben Missionary Clinic	2		34.529774127	> 17	3	Female	2	OPD	1	Negative
FE006022029	Y	Y		N	No test result is available	N	Results for all tests are not available	Non-typhoid cases	2	Kenya	1	Mukuru kwa Reuben Missionary Clinic	2		21.188227242	> 17	3	Female	2	OPD	1	Negative
FE006022030	Y	Y		N	No test result is available	N	Results for all tests are not available	Non-typhoid cases	2	Kenya	1	Mukuru kwa Reuben Missionary Clinic	2		22.579055441	> 17	3	Male	1	OPD	1	Negative
FE006022031	Y	Y		N	No test result is available	N	Results for all tests are not available	Non-typhoid cases	2	Kenya	1	Mukuru kwa Reuben Missionary Clinic	2		34.683093771	> 17	3	Female	2	OPD	1	Negative
FE006022032	Y	Y		N	No test result is available	N	Results for all tests are not available	Non-typhoid cases	2	Kenya	1	Mukuru kwa Reuben Missionary Clinic	2		29.075975359	> 17	3	Male	1	OPD	1	Negative
FE006022033	Y	Y		N	No test result is available	N	Results for all tests are not available	Non-typhoid cases	2	Kenya	1	Mukuru kwa Reuben Missionary Clinic	2		30.57357974	> 17	3	Male	1	OPD	1	Negative
FE006022034	Y	Y		N	No test result is available	N	Results for all tests are not available	Non-typhoid cases	2	Kenya	1	Mukuru kwa Reuben Missionary Clinic	2		14.080766598	> 12 and <= 17	2	Male	1	OPD	1	Negative
FE006022035	Y	Y		N	No test result is available	N	Results for all tests are not available	Non-typhoid cases	2	Kenya	1	Mukuru kwa Reuben Missionary Clinic	2		11.397672827	<= 12	1	Female	2	OPD	1	Negative
FE006022036	Y	Y		N	No test result is available	N	Results for all tests are not available	Non-typhoid cases	2	Kenya	1	Mukuru kwa Reuben Missionary Clinic	2		24.24366872	> 17	3	Male	1	OPD	1	Negative
FE006022037	Y	Y		N	No test result is available	N	Results for all tests are not available	Non-typhoid cases	2	Kenya	1	Mukuru kwa Reuben Missionary Clinic	2		53.735797399	> 17	3	Female	2	OPD	1	Negative
FE006022038	Y	Y		N	No test result is available	N	Results for all tests are not available	Non-typhoid cases	2	Kenya	1	Mukuru kwa Reuben Missionary Clinic	2		34.568104038	> 17	3	Male	1	OPD	1	Negative
FE006022039	Y	Y		N	No test result is available	N	Results for all tests are not available	Non-typhoid cases	2	Kenya	1	Mukuru kwa Reuben Missionary Clinic	2		37.73853525	> 17	3	Female	2	OPD	1	Negative
FE006022040	Y	Y		N	No test result is available	N	Results for all tests are not available	Non-typhoid cases	2	Kenya	1	Mukuru kwa Reuben Missionary Clinic	2		12.249144422	> 12 and <= 17	2	Female	2	OPD	1	Negative
FE006022041	Y	Y		N	No test result is available	N	Results for all tests are not available	Non-typhoid cases	2	Kenya	1	Mukuru kwa Reuben Missionary Clinic	2		35.030800821	> 17	3	Male	1	OPD	1	Negative
FE006022042	Y	Y		N	No test result is available	N	Results for all tests are not available	Non-typhoid cases	2	Kenya	1	Mukuru kwa Reuben Missionary Clinic	2		28.583162218	> 17	3	Male	1	OPD	1	Negative
FE006022043	Y	Y		N	No test result is available	N	Results for all tests are not available	Non-typhoid cases	2	Kenya	1	Mukuru kwa Reuben Missionary Clinic	2		43.778234086	> 17	3	Male	1	OPD	1	Negative
FE006022044	Y	Y		N	No test result is available	N	Results for all tests are not available	Non-typhoid cases	2	Kenya	1	Mukuru kwa Reuben Missionary Clinic	2		36.577686516	> 17	3	Female	2	OPD	1	Negative
FE006022045	Y	Y		N	No test result is available	N	Results for all tests are not available	Non-typhoid cases	2	Kenya	1	Mukuru kwa Reuben Missionary Clinic	2		30.751540041	> 17	3	Female	2	OPD	1	Negative
FE006022046	Y	Y		N	No test result is available	N	Results for all tests are not available	Non-typhoid cases	2	Kenya	1	Mukuru kwa Reuben Missionary Clinic	2		30.516084873	> 17	3	Female	2	OPD	1	Negative
FE006022047	Y	Y		N	No test result is available	N	Results for all tests are not available	Non-typhoid cases	2	Kenya	1	Mukuru kwa Reuben Missionary Clinic	2		37.752224504	> 17	3	Male	1	OPD	1	Negative
FE006022048	Y	Y		N	No test result is available	N	Results for all tests are not available	Non-typhoid cases	2	Kenya	1	Mukuru kwa Reuben Missionary Clinic	2		32.862422998	> 17	3	Female	2	OPD	1	Negative
FE006022049	Y	Y		N	No test result is available	N	Results for all tests are not available	Non-typhoid cases	2	Kenya	1	Mukuru kwa Reuben Missionary Clinic	2		9.7138945927	<= 12	1	Male	1	OPD	1	Negative
FE006022050	Y	Y		N	No test result is available	N	Results for all tests are not available	Non-typhoid cases	2	Kenya	1	Mukuru kwa Reuben Missionary Clinic	2		21.267624914	> 17	3	Male	1	OPD	1	Negative
FE006022051	Y	Y		N	No test result is available	N	Results for all tests are not available	Non-typhoid cases	2	Kenya	1	Mukuru kwa Reuben Missionary Clinic	2		23.173169062	> 17	3	Female	2	OPD	1	Negative
FE006022052	Y	Y		N	No test result is available	N	Results for all tests are not available	Non-typhoid cases	2	Kenya	1	Mukuru kwa Reuben Missionary Clinic	2		52.793976728	> 17	3	Female	2	OPD	1	Negative
FE006022053	Y	Y		N	No test result is available	N	Results for all tests are not available	Non-typhoid cases	2	Kenya	1	Mukuru kwa Reuben Missionary Clinic	2		38.209445585	> 17	3	Male	1	OPD	1	Negative
FE006022054	Y	Y		N	No test result is available	N	Results for all tests are not available	Non-typhoid cases	2	Kenya	1	Mukuru kwa Reuben Missionary Clinic	2		24.815879535	> 17	3	Female	2	OPD	1	Negative
FE006022055	Y	Y		N	No test result is available	N	Results for all tests are not available	Non-typhoid cases	2	Kenya	1	Mukuru kwa Reuben Missionary Clinic	2		21.924709103	> 17	3	Male	1	OPD	1	Negative
FE006022056	Y	Y		N	No test result is available	N	Results for all tests are not available	Non-typhoid cases	2	Kenya	1	Mukuru kwa Reuben Missionary Clinic	2		53.768651608	> 17	3	Female	2	OPD	1	Negative
FE006022057	Y	Y		N	No test result is available	N	Results for all tests are not available	Non-typhoid cases	2	Kenya	1	Mukuru kwa Reuben Missionary Clinic	2		28.290212183	> 17	3	Female	2	OPD	1	Negative
FE006022058	Y	Y		N	No test result is available	N	Results for all tests are not available	Non-typhoid cases	2	Kenya	1	Mukuru kwa Reuben Missionary Clinic	2		22.765229295	> 17	3	Female	2	OPD	1	Negative
FE006022059	Y	Y		N	No test result is available	N	Results for all tests are not available	Non-typhoid cases	2	Kenya	1	Mukuru kwa Reuben Missionary Clinic	2		31.12936345	> 17	3	Male	1	OPD	1	Negative
FE006022060	Y	Y		N	No test result is available	N	Results for all tests are not available	Non-typhoid cases	2	Kenya	1	Mukuru kwa Reuben Missionary Clinic	2		37.327857632	> 17	3	Male	1	OPD	1	Negative
FE006022061	Y	Y		N	No test result is available	N	Results for all tests are not available	Non-typhoid cases	2	Kenya	1	Mukuru kwa Reuben Missionary Clinic	2		33.629021218	> 17	3	Female	2	OPD	1	Negative
FE006022062	Y	Y		N	No test result is available	N	Results for all tests are not available	Non-typhoid cases	2	Kenya	1	Mukuru kwa Reuben Missionary Clinic	2		30.54072553	> 17	3	Female	2	OPD	1	Negative
FE006022063	Y	Y		N	No test result is available	N	Results for all tests are not available	Non-typhoid cases	2	Kenya	1	Mukuru kwa Reuben Missionary Clinic	2		33.776865161	> 17	3	Male	1	OPD	1	Negative
FE006022064	Y	Y		N	No test result is available	N	Results for all tests are not available	Non-typhoid cases	2	Kenya	1	Mukuru kwa Reuben Missionary Clinic	2		47.704312115	> 17	3	Female	2	OPD	1	Negative
FE006022065	Y	Y		N	No test result is available	N	Results for all tests are not available	Non-typhoid cases	2	Kenya	1	Mukuru kwa Reuben Missionary Clinic	2		37.352498289	> 17	3	Male	1	OPD	1	Negative
FE006022066	Y	Y		N	No test result is available	N	Results for all tests are not available	Non-typhoid cases	2	Kenya	1	Mukuru kwa Reuben Missionary Clinic	2		34.789869952	> 17	3	Male	1	OPD	1	Negative
FE006022067	Y	Y		N	No test result is available	N	Results for all tests are not available	Non-typhoid cases	2	Kenya	1	Mukuru kwa Reuben Missionary Clinic	2		21.366187543	> 17	3	Female	2	OPD	1	Negative
FE006022068	Y	Y		N	No test result is available	N	Results for all tests are not available	Non-typhoid cases	2	Kenya	1	Mukuru kwa Reuben Missionary Clinic	2		46.559890486	> 17	3	Male	1	OPD	1	Negative
FE006022069	Y	Y		N	No test result is available	N	Results for all tests are not available	Non-typhoid cases	2	Kenya	1	Mukuru kwa Reuben Missionary Clinic	2		39.247091034	> 17	3	Male	1	OPD	1	Negative
FE006022070	Y	Y		N	No test result is available	N	Results for all tests are not available	Non-typhoid cases	2	Kenya	1	Mukuru kwa Reuben Missionary Clinic	2		42.308008214	> 17	3	Female	2	OPD	1	Negative
FE006022071	Y	Y		N	No test result is available	N	Results for all tests are not available	Non-typhoid cases	2	Kenya	1	Mukuru kwa Reuben Missionary Clinic	2		22.475017112	> 17	3	Female	2	OPD	1	Negative
FE006022072	Y	Y		N	No test result is available	N	Results for all tests are not available	Non-typhoid cases	2	Kenya	1	Mukuru kwa Reuben Missionary Clinic	2		19.832991102	> 17	3	Female	2	OPD	1	Negative
FE006022073	Y	Y		N	No test result is available	N	Results for all tests are not available	Non-typhoid cases	2	Kenya	1	Mukuru kwa Reuben Missionary Clinic	2		25.700205339	> 17	3	Male	1	OPD	1	Negative
FE006022074	Y	Y		N	No test result is available	N	Results for all tests are not available	Non-typhoid cases	2	Kenya	1	Mukuru kwa Reuben Missionary Clinic	2		26.866529774	> 17	3	Male	1	OPD	1	Negative
FE006022075	Y	Y		N	No test result is available	N	Results for all tests are not available	Non-typhoid cases	2	Kenya	1	Mukuru kwa Reuben Missionary Clinic	2		14.447638604	> 12 and <= 17	2	Male	1	OPD	1	Negative
FE006022076	Y	Y		N	No test result is available	N	Results for all tests are not available	Non-typhoid cases	2	Kenya	1	Mukuru kwa Reuben Missionary Clinic	2		11.698836413	<= 12	1	Male	1	OPD	1	Negative
FE006022077	Y	Y		N	No test result is available	N	Results for all tests are not available	Non-typhoid cases	2	Kenya	1	Mukuru kwa Reuben Missionary Clinic	2		31.162217659	> 17	3	Male	1	OPD	1	Negative
FE006022078	Y	Y		N	No test result is available	N	Results for all tests are not available	Non-typhoid cases	2	Kenya	1	Mukuru kwa Reuben Missionary Clinic	2		26.762491444	> 17	3	Female	2	OPD	1	Negative
FE006022079	Y	Y		N	No test result is available	N	Results for all tests are not available	Non-typhoid cases	2	Kenya	1	Mukuru kwa Reuben Missionary Clinic	2		35.09650924	> 17	3	Male	1	OPD	1	Negative
FE006022080	Y	Y		N	No test result is available	N	Results for all tests are not available	Non-typhoid cases	2	Kenya	1	Mukuru kwa Reuben Missionary Clinic	2		20.761122519	> 17	3	Male	1	OPD	1	Negative
FE006022081	Y	Y		N	No test result is available	N	Results for all tests are not available	Non-typhoid cases	2	Kenya	1	Mukuru kwa Reuben Missionary Clinic	2		31.871321013	> 17	3	Male	1	OPD	1	Negative
FE006022082	Y	Y		N	No test result is available	N	Results for all tests are not available	Non-typhoid cases	2	Kenya	1	Mukuru kwa Reuben Missionary Clinic	2		38.234086242	> 17	3	Male	1	OPD	1	Negative
FE006022083	Y	Y		N	No test result is available	N	Results for all tests are not available	Non-typhoid cases	2	Kenya	1	Mukuru kwa Reuben Missionary Clinic	2		23.917864476	> 17	3	Male	1	OPD	1	Negative
FE006022084	Y	Y		N	No test result is available	N	Results for all tests are not available	Non-typhoid cases	2	Kenya	1	Mukuru kwa Reuben Missionary Clinic	2		33.552361396	> 17	3	Female	2	OPD	1	Negative
FE006022085	Y	Y		N	No test result is available	N	Results for all tests are not available	Non-typhoid cases	2	Kenya	1	Mukuru kwa Reuben Missionary Clinic	2		22.354551677	> 17	3	Female	2	OPD	1	Negative
FE006022086	Y	Y		N	No test result is available	N	Results for all tests are not available	Non-typhoid cases	2	Kenya	1	Mukuru kwa Reuben Missionary Clinic	2		20.093086927	> 17	3	Female	2	OPD	1	Negative
FE006022087	Y	Y		N	No test result is available	N	Results for all tests are not available	Non-typhoid cases	2	Kenya	1	Mukuru kwa Reuben Missionary Clinic	2		19.20054757	> 17	3	Female	2	OPD	1	Negative
FE006022088	Y	Y		N	No test result is available	N	Results for all tests are not available	Non-typhoid cases	2	Kenya	1	Mukuru kwa Reuben Missionary Clinic	2		43.241615332	> 17	3	Male	1	OPD	1	Negative
FE006022089	Y	Y		N	No test result is available	N	Results for all tests are not available	Non-typhoid cases	2	Kenya	1	Mukuru kwa Reuben Missionary Clinic	2		19.830253251	> 17	3	Male	1	OPD	1	Negative
FE006022090	Y	Y		N	No test result is available	N	Results for all tests are not available	Non-typhoid cases	2	Kenya	1	Mukuru kwa Reuben Missionary Clinic	2		25.117043121	> 17	3	Female	2	OPD	1	Negative
FE006022091	Y	Y		N	No test result is available	N	Results for all tests are not available	Non-typhoid cases	2	Kenya	1	Mukuru kwa Reuben Missionary Clinic	2		43.893223819	> 17	3	Female	2	OPD	1	Negative
FE006022092	Y	Y		N	No test result is available	N	Results for all tests are not available	Non-typhoid cases	2	Kenya	1	Mukuru kwa Reuben Missionary Clinic	2		10.130047912	<= 12	1	Male	1	OPD	1	Negative
FE006022093	Y	Y		N	No test result is available	N	Results for all tests are not available	Non-typhoid cases	2	Kenya	1	Mukuru kwa Reuben Missionary Clinic	2		29.549623546	> 17	3	Female	2	OPD	1	Negative
FE006022094	Y	Y		N	No test result is available	N	Results for all tests are not available	Non-typhoid cases	2	Kenya	1	Mukuru kwa Reuben Missionary Clinic	2		37.429158111	> 17	3	Female	2	OPD	1	Negative
FE006022095	Y	Y		N	No test result is available	N	Results for all tests are not available	Non-typhoid cases	2	Kenya	1	Mukuru kwa Reuben Missionary Clinic	2		8.93908282	<= 12	1	Male	1	OPD	1	Negative
FE006022096	Y	Y		N	No test result is available	N	Results for all tests are not available	Non-typhoid cases	2	Kenya	1	Mukuru kwa Reuben Missionary Clinic	2		30.757015743	> 17	3	Female	2	OPD	1	Negative
FE006022097	Y	Y		N	No test result is available	N	Results for all tests are not available	Non-typhoid cases	2	Kenya	1	Mukuru kwa Reuben Missionary Clinic	2		21.497604381	> 17	3	Female	2	OPD	1	Negative
FE006022098	Y	Y		N	No test result is available	N	Results for all tests are not available	Non-typhoid cases	2	Kenya	1	Mukuru kwa Reuben Missionary Clinic	2		25.188227242	> 17	3	Female	2	OPD	1	Negative
FE006022099	Y	Y		N	No test result is available	N	Results for all tests are not available	Non-typhoid cases	2	Kenya	1	Mukuru kwa Reuben Missionary Clinic	2		41.719370294	> 17	3	Male	1	OPD	1	Negative
FE006022100	Y	Y		N	No test result is available	N	Results for all tests are not available	Non-typhoid cases	2	Kenya	1	Mukuru kwa Reuben Missionary Clinic	2		25.746748802	> 17	3	Male	1	OPD	1	Negative
FE006022101	Y	Y		N	No test result is available	N	Results for all tests are not available	Non-typhoid cases	2	Kenya	1	Mukuru kwa Reuben Missionary Clinic	2		38.92128679	> 17	3	Male	1	OPD	1	Negative
FE006022102	Y	Y		N	No test result is available	N	Results for all tests are not available	Non-typhoid cases	2	Kenya	1	Mukuru kwa Reuben Missionary Clinic	2		9.826146475	<= 12	1	Female	2	OPD	1	Negative
FE006022103	Y	Y		N	No test result is available	N	Results for all tests are not available	Non-typhoid cases	2	Kenya	1	Mukuru kwa Reuben Missionary Clinic	2		25.711156742	> 17	3	Male	1	OPD	1	Negative
FE006022104	Y	Y		N	No test result is available	N	Results for all tests are not available	Non-typhoid cases	2	Kenya	1	Mukuru kwa Reuben Missionary Clinic	2		43.378507871	> 17	3	Male	1	OPD	1	Negative
FE006022105	Y	Y		N	No test result is available	N	Results for all tests are not available	Non-typhoid cases	2	Kenya	1	Mukuru kwa Reuben Missionary Clinic	2		26.907597536	> 17	3	Female	2	OPD	1	Negative
FE006022106	Y	Y		N	No test result is available	N	Results for all tests are not available	Non-typhoid cases	2	Kenya	1	Mukuru kwa Reuben Missionary Clinic	2		22.001368925	> 17	3	Male	1	OPD	1	Negative
FE006022107	Y	Y		Y		N	Results for all tests are not available	Typhoid cases	1	Kenya	1	Mukuru kwa Reuben Missionary Clinic	2		28.599589322	> 17	3	Male	1	OPD	1	Positive	Negative		Negative	Negative		Negative	Negative		Negative	Positive		Positive	Positive		Positive	Positive		Positive	Positive		Positive	Positive		Positive	Negative		Negative
FE006022108	Y	Y		N	No test result is available	N	Results for all tests are not available	Non-typhoid cases	2	Kenya	1	Mukuru kwa Reuben Missionary Clinic	2		20.906228611	> 17	3	Male	1	OPD	1	Negative
FE006022109	Y	Y		N	No test result is available	N	Results for all tests are not available	Non-typhoid cases	2	Kenya	1	Mukuru kwa Reuben Missionary Clinic	2		22.036960986	> 17	3	Male	1	OPD	1	Negative
FE006022110	Y	Y		N	No test result is available	N	Results for all tests are not available	Non-typhoid cases	2	Kenya	1	Mukuru kwa Reuben Missionary Clinic	2		12.038329911	> 12 and <= 17	2	Female	2	OPD	1	Negative
FE006022111	Y	Y		N	No test result is available	N	Results for all tests are not available	Non-typhoid cases	2	Kenya	1	Mukuru kwa Reuben Missionary Clinic	2		14.472279261	> 12 and <= 17	2	Male	1	OPD	1	Negative
FE006022112	Y	Y		N	No test result is available	N	Results for all tests are not available	Non-typhoid cases	2	Kenya	1	Mukuru kwa Reuben Missionary Clinic	2		35.92881588	> 17	3	Male	1	OPD	1	Negative
FE006022113	Y	Y		N	No test result is available	N	Results for all tests are not available	Non-typhoid cases	2	Kenya	1	Mukuru kwa Reuben Missionary Clinic	2		60.380561259	> 17	3	Male	1	OPD	1	Negative
FE006022114	Y	Y		N	No test result is available	N	Results for all tests are not available	Non-typhoid cases	2	Kenya	1	Mukuru kwa Reuben Missionary Clinic	2		26.874743326	> 17	3	Male	1	OPD	1	Negative
FE006022115	Y	Y		N	No test result is available	N	Results for all tests are not available	Non-typhoid cases	2	Kenya	1	Mukuru kwa Reuben Missionary Clinic	2		24.079397673	> 17	3	Female	2	OPD	1	Negative
FE006022116	Y	Y		N	No test result is available	N	Results for all tests are not available	Non-typhoid cases	2	Kenya	1	Mukuru kwa Reuben Missionary Clinic	2		16.944558522	> 12 and <= 17	2	Female	2	OPD	1	Negative
FE006022117	Y	Y		Y		N	Results for all tests are not available	Non-typhoid cases	2	Kenya	1	Mukuru kwa Reuben Missionary Clinic	2		29.568788501	> 17	3	Female	2	OPD	1	Negative	Negative		Negative	Negative		Negative	Negative		Negative	Positive		Positive	Negative		Negative	Negative		Negative	Negative		Negative	Negative		Negative	Negative		Negative
FE006022118	Y	Y		N	No test result is available	N	Results for all tests are not available	Non-typhoid cases	2	Kenya	1	Mukuru kwa Reuben Missionary Clinic	2		13.746748802	> 12 and <= 17	2	Female	2	OPD	1	Negative
FE006022119	Y	Y		N	No test result is available	N	Results for all tests are not available	Non-typhoid cases	2	Kenya	1	Mukuru kwa Reuben Missionary Clinic	2		38.392881588	> 17	3	Female	2	OPD	1	Negative
FE006022120	Y	Y		N	No test result is available	N	Results for all tests are not available	Non-typhoid cases	2	Kenya	1	Mukuru kwa Reuben Missionary Clinic	2		42.943189596	> 17	3	Female	2	OPD	1	Negative
FE006022121	Y	Y		N	No test result is available	N	Results for all tests are not available	Non-typhoid cases	2	Kenya	1	Mukuru kwa Reuben Missionary Clinic	2		19.145790554	> 17	3	Male	1	OPD	1	Negative
FE006022122	Y	Y		N	No test result is available	N	Results for all tests are not available	Non-typhoid cases	2	Kenya	1	Mukuru kwa Reuben Missionary Clinic	2		24.772073922	> 17	3	Female	2	OPD	1	Negative
FE006022123	Y	Y		N	No test result is available	N	Results for all tests are not available	Non-typhoid cases	2	Kenya	1	Mukuru kwa Reuben Missionary Clinic	2		26.721423682	> 17	3	Female	2	OPD	1	Negative
FE006022124	Y	Y		N	No test result is available	N	Results for all tests are not available	Non-typhoid cases	2	Kenya	1	Mukuru kwa Reuben Missionary Clinic	2		32.470910335	> 17	3	Male	1	OPD	1	Negative
FE006022125	Y	Y		N	No test result is available	N	Results for all tests are not available	Non-typhoid cases	2	Kenya	1	Mukuru kwa Reuben Missionary Clinic	2		33.965776865	> 17	3	Female	2	OPD	1	Negative
FE006022126	Y	Y		N	No test result is available	N	Results for all tests are not available	Non-typhoid cases	2	Kenya	1	Mukuru kwa Reuben Missionary Clinic	2		36.410677618	> 17	3	Male	1	OPD	1	Negative
FE006022127	Y	Y		N	No test result is available	N	Results for all tests are not available	Non-typhoid cases	2	Kenya	1	Mukuru kwa Reuben Missionary Clinic	2		32.65982204	> 17	3	Female	2	OPD	1	Negative
FE006022128	Y	Y		N	No test result is available	N	Results for all tests are not available	Non-typhoid cases	2	Kenya	1	Mukuru kwa Reuben Missionary Clinic	2		55.425051335	> 17	3	Male	1	OPD	1	Negative
FE006022129	Y	Y		N	No test result is available	N	Results for all tests are not available	Non-typhoid cases	2	Kenya	1	Mukuru kwa Reuben Missionary Clinic	2		51.54825462	> 17	3	Male	1	OPD	1	Negative
FE006022130	Y	Y		N	No test result is available	N	Results for all tests are not available	Non-typhoid cases	2	Kenya	1	Mukuru kwa Reuben Missionary Clinic	2		43.468856947	> 17	3	Male	1	OPD	1	Negative
FE006022131	Y	Y		N	No test result is available	N	Results for all tests are not available	Non-typhoid cases	2	Kenya	1	Mukuru kwa Reuben Missionary Clinic	2		13.971252567	> 12 and <= 17	2	Male	1	OPD	1	Negative
FE006022132	Y	Y		N	No test result is available	N	Results for all tests are not available	Non-typhoid cases	2	Kenya	1	Mukuru kwa Reuben Missionary Clinic	2		22.075290897	> 17	3	Male	1	OPD	1	Negative
FE006022133	Y	Y		N	No test result is available	N	Results for all tests are not available	Non-typhoid cases	2	Kenya	1	Mukuru kwa Reuben Missionary Clinic	2		23.392197125	> 17	3	Male	1	OPD	1	Negative
FE006022134	Y	Y		N	No test result is available	N	Results for all tests are not available	Non-typhoid cases	2	Kenya	1	Mukuru kwa Reuben Missionary Clinic	2		43.334702259	> 17	3	Female	2	OPD	1	Negative
FE006022135	Y	Y		N	No test result is available	N	Results for all tests are not available	Non-typhoid cases	2	Kenya	1	Mukuru kwa Reuben Missionary Clinic	2		8.3230663929	<= 12	1	Female	2	OPD	1	Negative
FE006022136	Y	Y		N	No test result is available	N	Results for all tests are not available	Non-typhoid cases	2	Kenya	1	Mukuru kwa Reuben Missionary Clinic	2		25.664613279	> 17	3	Male	1	OPD	1	Negative
FE006022137	Y	Y		N	No test result is available	N	Results for all tests are not available	Non-typhoid cases	2	Kenya	1	Mukuru kwa Reuben Missionary Clinic	2		34.201232033	> 17	3	Male	1	OPD	1	Negative	Not done		Not done	Not done		Not done	Not done		Not done	Not done		Not done	Not done		Not done	Not done		Not done	Not done		Not done	Not done		Not done	Not done		Not done
FE006022138	Y	Y		N	No test result is available	N	Results for all tests are not available	Non-typhoid cases	2	Kenya	1	Mukuru kwa Reuben Missionary Clinic	2		21.508555784	> 17	3	Female	2	OPD	1	Negative
FE006022139	Y	Y		N	No test result is available	N	Results for all tests are not available	Non-typhoid cases	2	Kenya	1	Mukuru kwa Reuben Missionary Clinic	2		27.34017796	> 17	3	Male	1	OPD	1	Negative
FE006022140	Y	Y		N	No test result is available	N	Results for all tests are not available	Non-typhoid cases	2	Kenya	1	Mukuru kwa Reuben Missionary Clinic	2		25.273100616	> 17	3	Male	1	OPD	1	Negative
FE006022141	Y	Y		N	No test result is available	N	Results for all tests are not available	Non-typhoid cases	2	Kenya	1	Mukuru kwa Reuben Missionary Clinic	2		21.095140315	> 17	3	Male	1	OPD	1	Negative
FE006022142	Y	Y		N	No test result is available	N	Results for all tests are not available	Non-typhoid cases	2	Kenya	1	Mukuru kwa Reuben Missionary Clinic	2		31.091033539	> 17	3	Male	1	OPD	1	Negative
FE006022143	Y	Y		N	No test result is available	N	Results for all tests are not available	Non-typhoid cases	2	Kenya	1	Mukuru kwa Reuben Missionary Clinic	2		42.308008214	> 17	3	Female	2	OPD	1	Negative
FE006022144	Y	Y		N	No test result is available	N	Results for all tests are not available	Non-typhoid cases	2	Kenya	1	Mukuru kwa Reuben Missionary Clinic	2		11.058179329	<= 12	1	Female	2	OPD	1	Negative
FE006022145	Y	Y		N	No test result is available	N	Results for all tests are not available	Non-typhoid cases	2	Kenya	1	Mukuru kwa Reuben Missionary Clinic	2		16.6954141	> 12 and <= 17	2	Female	2	OPD	1	Negative
FE006022146	Y	Y		N	No test result is available	N	Results for all tests are not available	Non-typhoid cases	2	Kenya	1	Mukuru kwa Reuben Missionary Clinic	2		14.146475017	> 12 and <= 17	2	Male	1	OPD	1	Negative
FE006022147	Y	Y		N	No test result is available	N	Results for all tests are not available	Non-typhoid cases	2	Kenya	1	Mukuru kwa Reuben Missionary Clinic	2		44.859685147	> 17	3	Male	1	OPD	1	Negative
FE006022148	Y	Y		N	No test result is available	N	Results for all tests are not available	Non-typhoid cases	2	Kenya	1	Mukuru kwa Reuben Missionary Clinic	2		34.839151266	> 17	3	Female	2	OPD	1	Negative
FE006022149	Y	Y		N	No test result is available	N	Results for all tests are not available	Non-typhoid cases	2	Kenya	1	Mukuru kwa Reuben Missionary Clinic	2		37.533196441	> 17	3	Female	2	OPD	1	Negative
FE006022150	Y	Y		N	No test result is available	N	Results for all tests are not available	Non-typhoid cases	2	Kenya	1	Mukuru kwa Reuben Missionary Clinic	2		20.295687885	> 17	3	Female	2	OPD	1	Negative
FE006022151	Y	Y		N	No test result is available	N	Results for all tests are not available	Non-typhoid cases	2	Kenya	1	Mukuru kwa Reuben Missionary Clinic	2		24.429842574	> 17	3	Female	2	OPD	1	Negative
FE006022152	Y	Y		N	No test result is available	N	Results for all tests are not available	Non-typhoid cases	2	Kenya	1	Mukuru kwa Reuben Missionary Clinic	2		42.01779603	> 17	3	Male	1	OPD	1	Negative
FE006022153	Y	Y		N	No test result is available	N	Results for all tests are not available	Non-typhoid cases	2	Kenya	1	Mukuru kwa Reuben Missionary Clinic	2		32.539356605	> 17	3	Male	1	OPD	1	Negative
FE006022154	Y	Y		N	No test result is available	N	Results for all tests are not available	Non-typhoid cases	2	Kenya	1	Mukuru kwa Reuben Missionary Clinic	2		29.511293634	> 17	3	Female	2	OPD	1	Negative
FE006022155	Y	Y		N	No test result is available	N	Results for all tests are not available	Non-typhoid cases	2	Kenya	1	Mukuru kwa Reuben Missionary Clinic	2		34.001368925	> 17	3	Male	1	OPD	1	Negative
FE006022156	Y	Y		N	No test result is available	N	Results for all tests are not available	Non-typhoid cases	2	Kenya	1	Mukuru kwa Reuben Missionary Clinic	2		38.124572211	> 17	3	Female	2	OPD	1	Negative
FE006022157	Y	Y		N	No test result is available	N	Results for all tests are not available	Non-typhoid cases	2	Kenya	1	Mukuru kwa Reuben Missionary Clinic	2		14.940451745	> 12 and <= 17	2	Male	1	OPD	1	Negative
FE006022158	Y	Y		N	No test result is available	N	Results for all tests are not available	Non-typhoid cases	2	Kenya	1	Mukuru kwa Reuben Missionary Clinic	2		30.565366188	> 17	3	Female	2	OPD	1	Negative
FE006022159	Y	Y		N	No test result is available	N	Results for all tests are not available	Non-typhoid cases	2	Kenya	1	Mukuru kwa Reuben Missionary Clinic	2		44.117727584	> 17	3	Female	2	OPD	1	Negative
FE006022160	Y	Y		N	No test result is available	N	Results for all tests are not available	Non-typhoid cases	2	Kenya	1	Mukuru kwa Reuben Missionary Clinic	2		14.034223135	> 12 and <= 17	2	Male	1	OPD	1	Negative
FE006033001	Y	Y		N	No test result is available	N	Results for all tests are not available	Non-typhoid cases	2	Kenya	1	City Council Clinic-Mukuru	3		11.06091718	<= 12	1	Male	1	OPD	1	Negative
FE006033002	Y	Y		Y		N	Results for all tests are not available	Typhoid cases	1	Kenya	1	City Council Clinic-Mukuru	3		21.831622177	> 17	3	Female	2	OPD	1	Positive	Negative		Negative	Negative		Negative	Negative		Negative	Positive		Positive	Positive		Positive	Positive		Positive	Negative		Negative	Positive		Positive	Positive		Positive
FE006033003	Y	Y		N	No test result is available	N	Results for all tests are not available	Non-typhoid cases	2	Kenya	1	City Council Clinic-Mukuru	3		27.047227926	> 17	3	Female	2	OPD	1	Negative
FE006033004	Y	Y		N	No test result is available	N	Results for all tests are not available	Non-typhoid cases	2	Kenya	1	City Council Clinic-Mukuru	3		53.138945927	> 17	3	Male	1	OPD	1	Negative
FE006033005	Y	Y		N	No test result is available	N	Results for all tests are not available	Non-typhoid cases	2	Kenya	1	City Council Clinic-Mukuru	3		10.64202601	<= 12	1	Male	1	OPD	1	Negative
FE006033006	Y	Y		N	No test result is available	N	Results for all tests are not available	Non-typhoid cases	2	Kenya	1	City Council Clinic-Mukuru	3		24.388774812	> 17	3	Male	1	OPD	1	Negative
FE006033007	Y	Y		N	No test result is available	N	Results for all tests are not available	Non-typhoid cases	2	Kenya	1	City Council Clinic-Mukuru	3		9.6563997262	<= 12	1	Male	1	OPD	1	Negative
FE006033008	Y	Y		N	No test result is available	N	Results for all tests are not available	Non-typhoid cases	2	Kenya	1	City Council Clinic-Mukuru	3		17.002053388	> 17	3	Male	1	OPD	1	Negative
FE006033009	Y	Y		N	No test result is available	N	Results for all tests are not available	Non-typhoid cases	2	Kenya	1	City Council Clinic-Mukuru	3		22.663928816	> 17	3	Female	2	OPD	1	Negative
FE006033010	Y	Y		N	No test result is available	N	Results for all tests are not available	Non-typhoid cases	2	Kenya	1	City Council Clinic-Mukuru	3		14.05065024	> 12 and <= 17	2	Male	1	OPD	1	Negative
FE006033011	Y	Y		Y		N	Results for all tests are not available	Typhoid cases	1	Kenya	1	City Council Clinic-Mukuru	3		24.396988364	> 17	3	Male	1	OPD	1	Positive	Negative		Negative	Negative		Negative	Negative		Negative	Positive		Positive	Negative		Negative	Positive		Positive	Negative		Negative	Positive		Positive	Negative		Negative
FE006033012	Y	Y		Y		N	Results for all tests are not available	Non-typhoid cases	2	Kenya	1	City Council Clinic-Mukuru	3		31.351129363	> 17	3	Female	2	OPD	1	Negative	Negative		Negative	Negative		Negative	Negative		Negative	Negative		Negative	Negative		Negative	Negative		Negative	Negative		Negative	Negative		Negative	Negative		Negative
FE006033013	Y	Y		N	No test result is available	N	Results for all tests are not available	Non-typhoid cases	2	Kenya	1	City Council Clinic-Mukuru	3		30.800821355	> 17	3	Female	2	OPD	1	Negative
FE006033014	Y	Y		Y		N	Results for all tests are not available	Non-typhoid cases	2	Kenya	1	City Council Clinic-Mukuru	3		22.940451745	> 17	3	Male	1	OPD	1	Negative	Negative		Negative	Negative		Negative	Negative		Negative	Negative		Negative	Negative		Negative	Negative		Negative	Negative		Negative	Negative		Negative	Negative		Negative
FE006033015	Y	Y		N	No test result is available	N	Results for all tests are not available	Non-typhoid cases	2	Kenya	1	City Council Clinic-Mukuru	3		17.557837098	> 17	3	Male	1	OPD	1	Negative
FE006033016	Y	Y		N	No test result is available	N	Results for all tests are not available	Non-typhoid cases	2	Kenya	1	City Council Clinic-Mukuru	3		9.158110883	<= 12	1	Female	2	OPD	1	Negative
FE006033017	Y	Y		N	No test result is available	N	Results for all tests are not available	Non-typhoid cases	2	Kenya	1	City Council Clinic-Mukuru	3		25.993155373	> 17	3	Male	1	OPD	1	Negative
FE006033018	Y	Y		N	No test result is available	N	Results for all tests are not available	Non-typhoid cases	2	Kenya	1	City Council Clinic-Mukuru	3		26.688569473	> 17	3	Male	1	OPD	1	Negative
FE006033019	Y	Y		N	No test result is available	N	Results for all tests are not available	Non-typhoid cases	2	Kenya	1	City Council Clinic-Mukuru	3		29.125256674	> 17	3	Female	2	OPD	1	Negative
FE006033020	Y	Y		N	No test result is available	N	Results for all tests are not available	Non-typhoid cases	2	Kenya	1	City Council Clinic-Mukuru	3		19.214236824	> 17	3	Female	2	OPD	1	Negative	Not done		Not done	Not done		Not done	Not done		Not done	Not done		Not done	Not done		Not done	Not done		Not done	Not done		Not done	Not done		Not done	Not done		Not done
FE006033021	Y	Y		Y		N	Results for all tests are not available	Non-typhoid cases	2	Kenya	1	City Council Clinic-Mukuru	3		22.321697467	> 17	3	Male	1	OPD	1	Negative	Negative		Negative	Negative		Negative	Negative		Negative	Negative		Negative	Negative		Negative	Negative		Negative	Negative		Negative	Negative		Negative	Negative		Negative
FE006033022	Y	Y		N	No test result is available	N	Results for all tests are not available	Non-typhoid cases	2	Kenya	1	City Council Clinic-Mukuru	3		15.441478439	> 12 and <= 17	2	Male	1	OPD	1	Negative
FE006033023	Y	Y		Y		N	Results for all tests are not available	Typhoid cases	1	Kenya	1	City Council Clinic-Mukuru	3		22.535249829	> 17	3	Male	1	OPD	1	Positive	Positive		Positive	Negative		Negative	Positive		Positive	Positive		Positive	Positive		Positive	Negative		Negative	Negative		Negative	Positive		Positive	Negative		Negative
FE006033024	Y	Y		N	No test result is available	N	Results for all tests are not available	Non-typhoid cases	2	Kenya	1	City Council Clinic-Mukuru	3		18.286105407	> 17	3	Female	2	OPD	1	Negative
FE006033025	Y	Y		N	No test result is available	N	Results for all tests are not available	Non-typhoid cases	2	Kenya	1	City Council Clinic-Mukuru	3		33.418206708	> 17	3	Female	2	OPD	1	Negative
FE006033026	Y	Y		N	No test result is available	N	Results for all tests are not available	Non-typhoid cases	2	Kenya	1	City Council Clinic-Mukuru	3		29.393566051	> 17	3	Male	1	OPD	1	Negative	Not done		Not done	Not done		Not done	Not done		Not done	Not done		Not done	Not done		Not done	Not done		Not done	Not done		Not done	Not done		Not done	Not done		Not done
FE006033027	Y	Y		N	No test result is available	N	Results for all tests are not available	Non-valid cases	3	Kenya	1	City Council Clinic-Mukuru	3		9.7796030116	<= 12	1	Female	2	OPD	1
FE006033028	Y	Y		N	No test result is available	N	Results for all tests are not available	Non-valid cases	3	Kenya	1	City Council Clinic-Mukuru	3		18.562628337	> 17	3	Male	1	OPD	1
FE006033029	Y	Y		N	No test result is available	N	Results for all tests are not available	Non-valid cases	3	Kenya	1	City Council Clinic-Mukuru	3		20.640657084	> 17	3	Male	1	OPD	1
FE006033030	Y	Y		N	No test result is available	N	Results for all tests are not available	Non-valid cases	3	Kenya	1	City Council Clinic-Mukuru	3		9.993155373	<= 12	1	Male	1	OPD	1
FE006033031	Y	Y		N	No test result is available	N	Results for all tests are not available	Non-valid cases	3	Kenya	1	City Council Clinic-Mukuru	3		27.778234086	> 17	3	Male	1	OPD	1
FE006033032	Y	Y		N	No test result is available	N	Results for all tests are not available	Non-typhoid cases	2	Kenya	1	City Council Clinic-Mukuru	3		11.000684463	<= 12	1	Male	1	OPD	1	Negative
FE006033033	Y	Y		Y		N	Results for all tests are not available	Non-typhoid cases	2	Kenya	1	City Council Clinic-Mukuru	3		32	> 17	3	Female	2	OPD	1	Negative	Negative		Negative	Negative		Negative	Negative		Negative	Negative		Negative	Negative		Negative	Negative		Negative	Negative		Negative	Negative		Negative	Negative		Negative
FE006033034	Y	Y		N	No test result is available	N	Results for all tests are not available	Non-typhoid cases	2	Kenya	1	City Council Clinic-Mukuru	3		31.107460643	> 17	3	Male	1	OPD	1	Negative
FE006033035	Y	Y		N	No test result is available	N	Results for all tests are not available	Non-typhoid cases	2	Kenya	1	City Council Clinic-Mukuru	3		11.980835044	<= 12	1	Male	1	OPD	1	Negative
FE006033036	Y	Y		N	No test result is available	N	Results for all tests are not available	Non-typhoid cases	2	Kenya	1	City Council Clinic-Mukuru	3		38.001368925	> 17	3	Male	1	OPD	1	Negative
FE006033037	Y	Y		N	No test result is available	N	Results for all tests are not available	Non-typhoid cases	2	Kenya	1	City Council Clinic-Mukuru	3		44.668035592	> 17	3	Male	1	OPD	1	Negative
FE006033038	Y	Y		N	No test result is available	N	Results for all tests are not available	Non-typhoid cases	2	Kenya	1	City Council Clinic-Mukuru	3		42.258726899	> 17	3	Male	1	OPD	1	Negative
FE006033039	Y	Y		N	No test result is available	N	Results for all tests are not available	Non-valid cases	3	Kenya	1	City Council Clinic-Mukuru	3		11.433264887	<= 12	1	Female	2	OPD	1
FE006033040	Y	Y		N	No test result is available	N	Results for all tests are not available	Non-valid cases	3	Kenya	1	City Council Clinic-Mukuru	3		49.730321697	> 17	3	Female	2	OPD	1
FE006033041	Y	Y		N	No test result is available	N	Results for all tests are not available	Non-typhoid cases	2	Kenya	1	City Council Clinic-Mukuru	3		50.767967146	> 17	3	Male	1	OPD	1	Negative	Not done		Not done	Not done		Not done	Not done		Not done	Not done		Not done	Not done		Not done	Not done		Not done	Not done		Not done	Not done		Not done	Not done		Not done
FE006033042	Y	Y		N	No test result is available	N	Results for all tests are not available	Non-typhoid cases	2	Kenya	1	City Council Clinic-Mukuru	3		43.011635866	> 17	3	Female	2	OPD	1	Negative	Not done		Not done	Not done		Not done	Not done		Not done	Not done		Not done	Not done		Not done	Not done		Not done	Not done		Not done	Not done		Not done	Not done		Not done
FE006033043	Y	Y		N	No test result is available	N	Results for all tests are not available	Non-typhoid cases	2	Kenya	1	City Council Clinic-Mukuru	3		8.4106776181	<= 12	1	Female	2	OPD	1	Negative	Not done		Not done	Not done		Not done	Not done		Not done	Not done		Not done	Not done		Not done	Not done		Not done	Not done		Not done	Not done		Not done	Not done		Not done
FE006033044	Y	Y		N	No test result is available	N	Results for all tests are not available	Non-valid cases	3	Kenya	1	City Council Clinic-Mukuru	3		29.163586585	> 17	3	Female	2	OPD	1
FE006033045	Y	Y		N	No test result is available	N	Results for all tests are not available	Non-typhoid cases	2	Kenya	1	City Council Clinic-Mukuru	3		32.062970568	> 17	3	Female	2	OPD	1	Negative
FE006033046	Y	Y		N	No test result is available	N	Results for all tests are not available	Non-typhoid cases	2	Kenya	1	City Council Clinic-Mukuru	3		34.001368925	> 17	3	Female	2	OPD	1	Negative	Not done		Not done	Not done		Not done	Not done		Not done	Not done		Not done	Not done		Not done	Not done		Not done	Not done		Not done	Not done		Not done	Not done		Not done
FE006033047	Y	Y		N	No test result is available	N	Results for all tests are not available	Non-typhoid cases	2	Kenya	1	City Council Clinic-Mukuru	3		21.221081451	> 17	3	Female	2	OPD	1	Negative
FE006033048	Y	Y		N	No test result is available	N	Results for all tests are not available	Non-typhoid cases	2	Kenya	1	City Council Clinic-Mukuru	3		24.780287474	> 17	3	Female	2	OPD	1	Negative
FE006033049	Y	Y		N	No test result is available	N	Results for all tests are not available	Non-valid cases	3	Kenya	1	City Council Clinic-Mukuru	3		24.999315537	> 17	3	Female	2	OPD	1
FE006033050	Y	Y		N	No test result is available	N	Results for all tests are not available	Non-typhoid cases	2	Kenya	1	City Council Clinic-Mukuru	3		32.260095825	> 17	3	Female	2	OPD	1	Negative	Not done		Not done	Not done		Not done	Not done		Not done	Not done		Not done	Not done		Not done	Not done		Not done	Not done		Not done	Not done		Not done	Not done		Not done
FE006033051	Y	Y		N	No test result is available	N	Results for all tests are not available	Non-typhoid cases	2	Kenya	1	City Council Clinic-Mukuru	3		25.820670773	> 17	3	Male	1	OPD	1	Negative
FE006033052	Y	Y		N	No test result is available	N	Results for all tests are not available	Non-typhoid cases	2	Kenya	1	City Council Clinic-Mukuru	3		20.495550992	> 17	3	Female	2	OPD	1	Negative
FE006033053	Y	Y		N	No test result is available	N	Results for all tests are not available	Non-valid cases	3	Kenya	1	City Council Clinic-Mukuru	3		24.268309377	> 17	3	Female	2	OPD	1
FE006033054	Y	Y		N	No test result is available	N	Results for all tests are not available	Non-valid cases	3	Kenya	1	City Council Clinic-Mukuru	3		23.619438741	> 17	3	Female	2	OPD	1
FE006033055	Y	Y		N	No test result is available	N	Results for all tests are not available	Non-valid cases	3	Kenya	1	City Council Clinic-Mukuru	3		21.689253936	> 17	3	Male	1	OPD	1
FE006033056	Y	Y		N	No test result is available	N	Results for all tests are not available	Non-valid cases	3	Kenya	1	City Council Clinic-Mukuru	3		31.68788501	> 17	3	Female	2	OPD	1
FE006033057	Y	Y		N	No test result is available	N	Results for all tests are not available	Non-typhoid cases	2	Kenya	1	City Council Clinic-Mukuru	3		35.707049966	> 17	3	Male	1	OPD	1	Negative
FE006033058	Y	Y		N	No test result is available	N	Results for all tests are not available	Non-typhoid cases	2	Kenya	1	City Council Clinic-Mukuru	3		14.001368925	> 12 and <= 17	2	Male	1	OPD	1	Negative
FE006033059	Y	Y		N	No test result is available	N	Results for all tests are not available	Non-typhoid cases	2	Kenya	1	City Council Clinic-Mukuru	3		29.713894593	> 17	3	Female	2	OPD	1	Negative
FE006033060	Y	Y		N	No test result is available	N	Results for all tests are not available	Non-typhoid cases	2	Kenya	1	City Council Clinic-Mukuru	3		41.04312115	> 17	3	Female	2	OPD	1	Negative
FE006033061	Y	Y		N	No test result is available	N	Results for all tests are not available	Non-typhoid cases	2	Kenya	1	City Council Clinic-Mukuru	3		32.752908966	> 17	3	Male	1	OPD	1	Negative
FE006033062	Y	Y		N	No test result is available	N	Results for all tests are not available	Non-typhoid cases	2	Kenya	1	City Council Clinic-Mukuru	3		29.957563313	> 17	3	Female	2	OPD	1	Negative
FE006033063	Y	Y		N	No test result is available	N	Results for all tests are not available	Non-typhoid cases	2	Kenya	1	City Council Clinic-Mukuru	3		20.169746749	> 17	3	Female	2	OPD	1	Negative
FE006033064	Y	Y		N	No test result is available	N	Results for all tests are not available	Non-typhoid cases	2	Kenya	1	City Council Clinic-Mukuru	3		22.833675565	> 17	3	Female	2	OPD	1	Negative
FE006033065	Y	Y		N	No test result is available	N	Results for all tests are not available	Non-typhoid cases	2	Kenya	1	City Council Clinic-Mukuru	3		20.971937029	> 17	3	Female	2	OPD	1	Negative
FE006033066	Y	Y		N	No test result is available	N	Results for all tests are not available	Non-typhoid cases	2	Kenya	1	City Council Clinic-Mukuru	3		22.162902122	> 17	3	Female	2	OPD	1	Negative
FE006033067	Y	Y		N	No test result is available	N	Results for all tests are not available	Non-typhoid cases	2	Kenya	1	City Council Clinic-Mukuru	3		32.648870637	> 17	3	Female	2	OPD	1	Negative
FE006033068	Y	Y		N	No test result is available	N	Results for all tests are not available	Non-typhoid cases	2	Kenya	1	City Council Clinic-Mukuru	3		18.499657769	> 17	3	Female	2	OPD	1	Negative
FE006033069	Y	Y		N	No test result is available	N	Results for all tests are not available	Non-typhoid cases	2	Kenya	1	City Council Clinic-Mukuru	3		28.824093087	> 17	3	Female	2	OPD	1	Negative
FE006033070	Y	Y		N	No test result is available	N	Results for all tests are not available	Non-typhoid cases	2	Kenya	1	City Council Clinic-Mukuru	3		23.619438741	> 17	3	Male	1	OPD	1	Negative
FE006033071	Y	Y		N	No test result is available	N	Results for all tests are not available	Non-typhoid cases	2	Kenya	1	City Council Clinic-Mukuru	3		22.425735797	> 17	3	Male	1	OPD	1	Negative
FE006033072	Y	Y		N	No test result is available	N	Results for all tests are not available	Non-typhoid cases	2	Kenya	1	City Council Clinic-Mukuru	3		29.01026694	> 17	3	Female	2	OPD	1	Negative
FE006033073	Y	Y		N	No test result is available	N	Results for all tests are not available	Non-typhoid cases	2	Kenya	1	City Council Clinic-Mukuru	3		25.037645448	> 17	3	Male	1	OPD	1	Negative
FE006033074	Y	Y		N	No test result is available	N	Results for all tests are not available	Non-valid cases	3	Kenya	1	City Council Clinic-Mukuru	3		28.646132786	> 17	3	Female	2	OPD	1
FE006033075	Y	Y		N	No test result is available	N	Results for all tests are not available	Non-typhoid cases	2	Kenya	1	City Council Clinic-Mukuru	3		25.234770705	> 17	3	Male	1	OPD	1	Negative
FE006033076	Y	Y		N	No test result is available	N	Results for all tests are not available	Non-typhoid cases	2	Kenya	1	City Council Clinic-Mukuru	3		21.691991786	> 17	3	Female	2	OPD	1	Negative
FE006033077	Y	Y		N	No test result is available	N	Results for all tests are not available	Non-typhoid cases	2	Kenya	1	City Council Clinic-Mukuru	3		27.041752225	> 17	3	Female	2	OPD	1	Negative
FE006033078	Y	Y		N	No test result is available	N	Results for all tests are not available	Non-typhoid cases	2	Kenya	1	City Council Clinic-Mukuru	3		31.178644764	> 17	3	Female	2	OPD	1	Negative
FE006033079	Y	Y		N	No test result is available	N	Results for all tests are not available	Non-typhoid cases	2	Kenya	1	City Council Clinic-Mukuru	3		25.691991786	> 17	3	Male	1	OPD	1	Negative
FE006033080	Y	Y		N	No test result is available	N	Results for all tests are not available	Non-typhoid cases	2	Kenya	1	City Council Clinic-Mukuru	3		24.353182752	> 17	3	Male	1	OPD	1	Negative
FE006033081	Y	Y		N	No test result is available	N	Results for all tests are not available	Non-typhoid cases	2	Kenya	1	City Council Clinic-Mukuru	3		27.849418207	> 17	3	Female	2	OPD	1	Negative
FE006033082	Y	Y		N	No test result is available	N	Results for all tests are not available	Non-typhoid cases	2	Kenya	1	City Council Clinic-Mukuru	3		21.626283368	> 17	3	Female	2	OPD	1	Negative
FE006033083	Y	Y		N	No test result is available	N	Results for all tests are not available	Non-valid cases	3	Kenya	1	City Council Clinic-Mukuru	3		32.1724846	> 17	3	Female	2	OPD	1
FE006033084	Y	Y		N	No test result is available	N	Results for all tests are not available	Non-typhoid cases	2	Kenya	1	City Council Clinic-Mukuru	3		27.041752225	> 17	3	Female	2	OPD	1	Negative
FE006033085	Y	Y		N	No test result is available	N	Results for all tests are not available	Non-typhoid cases	2	Kenya	1	City Council Clinic-Mukuru	3		20.128678987	> 17	3	Female	2	OPD	1	Negative
FE006033086	Y	Y		N	No test result is available	N	Results for all tests are not available	Non-typhoid cases	2	Kenya	1	City Council Clinic-Mukuru	3		17.724845996	> 17	3	Male	1	OPD	1	Negative
FE006033087	Y	Y		N	No test result is available	N	Results for all tests are not available	Non-typhoid cases	2	Kenya	1	City Council Clinic-Mukuru	3		24.804928131	> 17	3	Male	1	OPD	1	Negative
FE006033088	Y	Y		N	No test result is available	N	Results for all tests are not available	Non-typhoid cases	2	Kenya	1	City Council Clinic-Mukuru	3		24.585900068	> 17	3	Female	2	OPD	1	Negative
FE006033089	Y	Y		N	No test result is available	N	Results for all tests are not available	Non-typhoid cases	2	Kenya	1	City Council Clinic-Mukuru	3		24.449007529	> 17	3	Male	1	OPD	1	Negative
FE006033090	Y	Y		N	No test result is available	N	Results for all tests are not available	Non-typhoid cases	2	Kenya	1	City Council Clinic-Mukuru	3		25.579739904	> 17	3	Male	1	OPD	1	Negative
FE006033091	Y	Y		N	No test result is available	N	Results for all tests are not available	Non-typhoid cases	2	Kenya	1	City Council Clinic-Mukuru	3		43.550992471	> 17	3	Male	1	OPD	1	Negative
FE006033092	Y	Y		N	No test result is available	N	Results for all tests are not available	Non-typhoid cases	2	Kenya	1	City Council Clinic-Mukuru	3		32.577686516	> 17	3	Female	2	OPD	1	Negative
FE006033093	Y	Y		N	No test result is available	N	Results for all tests are not available	Non-typhoid cases	2	Kenya	1	City Council Clinic-Mukuru	3		23.227926078	> 17	3	Male	1	OPD	1	Negative
FE006033094	Y	Y		N	No test result is available	N	Results for all tests are not available	Non-typhoid cases	2	Kenya	1	City Council Clinic-Mukuru	3		10.784394251	<= 12	1	Female	2	OPD	1	Negative
FE006033095	Y	Y		N	No test result is available	N	Results for all tests are not available	Non-typhoid cases	2	Kenya	1	City Council Clinic-Mukuru	3		33.722108145	> 17	3	Female	2	OPD	1	Negative
FE006033096	Y	Y		N	No test result is available	N	Results for all tests are not available	Non-typhoid cases	2	Kenya	1	City Council Clinic-Mukuru	3		10.71321013	<= 12	1	Female	2	OPD	1	Negative
FE006033097	Y	Y		N	No test result is available	N	Results for all tests are not available	Non-typhoid cases	2	Kenya	1	City Council Clinic-Mukuru	3		29.900068446	> 17	3	Male	1	OPD	1	Negative
FE006033098	Y	Y		N	No test result is available	N	Results for all tests are not available	Non-typhoid cases	2	Kenya	1	City Council Clinic-Mukuru	3		40.41889117	> 17	3	Female	2	OPD	1	Negative
FE006033099	Y	Y		N	No test result is available	N	Results for all tests are not available	Non-typhoid cases	2	Kenya	1	City Council Clinic-Mukuru	3		29.051334702	> 17	3	Female	2	OPD	1	Negative
FE006033100	Y	Y		N	No test result is available	N	Results for all tests are not available	Non-typhoid cases	2	Kenya	1	City Council Clinic-Mukuru	3		31.23613963	> 17	3	Female	2	OPD	1	Negative
FE006033101	Y	Y		N	No test result is available	N	Results for all tests are not available	Non-typhoid cases	2	Kenya	1	City Council Clinic-Mukuru	3		10.592744695	<= 12	1	Female	2	OPD	1	Negative
FE006033102	Y	Y		N	No test result is available	N	Results for all tests are not available	Non-typhoid cases	2	Kenya	1	City Council Clinic-Mukuru	3		14.951403149	> 12 and <= 17	2	Female	2	OPD	1	Negative
FE006033103	Y	Y		N	No test result is available	N	Results for all tests are not available	Non-typhoid cases	2	Kenya	1	City Council Clinic-Mukuru	3		28.999315537	> 17	3	Male	1	OPD	1	Negative
FE006033104	Y	Y		N	No test result is available	N	Results for all tests are not available	Non-typhoid cases	2	Kenya	1	City Council Clinic-Mukuru	3		36.881587953	> 17	3	Female	2	OPD	1	Negative
FE006033105	Y	Y		N	No test result is available	N	Results for all tests are not available	Non-typhoid cases	2	Kenya	1	City Council Clinic-Mukuru	3		40.900752909	> 17	3	Female	2	OPD	1	Negative
FE006033106	Y	Y		N	No test result is available	N	Results for all tests are not available	Non-typhoid cases	2	Kenya	1	City Council Clinic-Mukuru	3		20.93908282	> 17	3	Female	2	OPD	1	Negative
FE006033107	Y	Y		N	No test result is available	N	Results for all tests are not available	Non-typhoid cases	2	Kenya	1	City Council Clinic-Mukuru	3		55.416837782	> 17	3	Female	2	OPD	1	Negative
FE006033108	Y	Y		N	No test result is available	N	Results for all tests are not available	Non-typhoid cases	2	Kenya	1	City Council Clinic-Mukuru	3		16.030116359	> 12 and <= 17	2	Female	2	OPD	1	Negative
FE006033109	Y	Y		N	No test result is available	N	Results for all tests are not available	Non-typhoid cases	2	Kenya	1	City Council Clinic-Mukuru	3		32.941820671	> 17	3	Male	1	OPD	1	Negative
FE006033110	Y	Y		N	No test result is available	N	Results for all tests are not available	Non-typhoid cases	2	Kenya	1	City Council Clinic-Mukuru	3		24.941820671	> 17	3	Male	1	OPD	1	Negative
FE006033111	Y	Y		N	No test result is available	N	Results for all tests are not available	Non-typhoid cases	2	Kenya	1	City Council Clinic-Mukuru	3		50.943189596	> 17	3	Male	1	OPD	1	Negative
FE006033112	Y	Y		N	No test result is available	N	Results for all tests are not available	Non-typhoid cases	2	Kenya	1	City Council Clinic-Mukuru	3		36.249144422	> 17	3	Female	2	OPD	1	Negative
FE006033113	Y	Y		N	No test result is available	N	Results for all tests are not available	Non-typhoid cases	2	Kenya	1	City Council Clinic-Mukuru	3		25.94934976	> 17	3	Female	2	OPD	1	Negative
FE006033114	Y	Y		N	No test result is available	N	Results for all tests are not available	Non-typhoid cases	2	Kenya	1	City Council Clinic-Mukuru	3		25.960301164	> 17	3	Female	2	OPD	1	Negative
FE006033115	Y	Y		N	No test result is available	N	Results for all tests are not available	Non-typhoid cases	2	Kenya	1	City Council Clinic-Mukuru	3		12.925393566	> 12 and <= 17	2	Female	2	OPD	1	Negative
FE006033116	Y	Y		N	No test result is available	N	Results for all tests are not available	Non-typhoid cases	2	Kenya	1	City Council Clinic-Mukuru	3		20.309377139	> 17	3	Female	2	OPD	1	Negative
FE006033117	Y	Y		N	No test result is available	N	Results for all tests are not available	Non-typhoid cases	2	Kenya	1	City Council Clinic-Mukuru	3		17.226557153	> 17	3	Female	2	OPD	1	Negative
FE006033118	Y	Y		N	No test result is available	N	Results for all tests are not available	Non-typhoid cases	2	Kenya	1	City Council Clinic-Mukuru	3		27.433264887	> 17	3	Female	2	OPD	1	Negative
FE006033119	Y	Y		N	No test result is available	N	Results for all tests are not available	Non-typhoid cases	2	Kenya	1	City Council Clinic-Mukuru	3		14.658453114	> 12 and <= 17	2	Female	2	OPD	1	Negative
FE006033120	Y	Y		N	No test result is available	N	Results for all tests are not available	Non-typhoid cases	2	Kenya	1	City Council Clinic-Mukuru	3		31.101984942	> 17	3	Female	2	OPD	1	Negative
FE006033121	Y	Y		N	No test result is available	N	Results for all tests are not available	Non-typhoid cases	2	Kenya	1	City Council Clinic-Mukuru	3		30.277891855	> 17	3	Male	1	OPD	1	Negative
FE006033122	Y	Y		N	No test result is available	N	Results for all tests are not available	Non-typhoid cases	2	Kenya	1	City Council Clinic-Mukuru	3		26.499657769	> 17	3	Female	2	OPD	1	Negative
FE006033123	Y	Y		N	No test result is available	N	Results for all tests are not available	Non-typhoid cases	2	Kenya	1	City Council Clinic-Mukuru	3		27.011635866	> 17	3	Male	1	OPD	1	Negative
FE006033124	Y	Y		N	No test result is available	N	Results for all tests are not available	Non-typhoid cases	2	Kenya	1	City Council Clinic-Mukuru	3		14.978781656	> 12 and <= 17	2	Female	2	OPD	1	Negative
FE006033125	Y	Y		N	No test result is available	N	Results for all tests are not available	Non-typhoid cases	2	Kenya	1	City Council Clinic-Mukuru	3		22.688569473	> 17	3	Female	2	OPD	1	Negative
FE006033126	Y	Y		N	No test result is available	N	Results for all tests are not available	Non-typhoid cases	2	Kenya	1	City Council Clinic-Mukuru	3		20.908966461	> 17	3	Female	2	OPD	1	Negative
FE006033127	Y	Y		N	No test result is available	N	Results for all tests are not available	Non-typhoid cases	2	Kenya	1	City Council Clinic-Mukuru	3		22.406570842	> 17	3	Female	2	OPD	1	Negative
FE006033128	Y	Y		N	No test result is available	N	Results for all tests are not available	Non-typhoid cases	2	Kenya	1	City Council Clinic-Mukuru	3		10.004106776	<= 12	1	Female	2	OPD	1	Negative
FE006033129	Y	Y		N	No test result is available	N	Results for all tests are not available	Non-typhoid cases	2	Kenya	1	City Council Clinic-Mukuru	3		43.707049966	> 17	3	Male	1	OPD	1	Negative
FE006033130	Y	Y		N	No test result is available	N	Results for all tests are not available	Non-typhoid cases	2	Kenya	1	City Council Clinic-Mukuru	3		11.006160164	<= 12	1	Female	2	OPD	1	Negative
FE006033131	Y	Y		N	No test result is available	N	Results for all tests are not available	Non-typhoid cases	2	Kenya	1	City Council Clinic-Mukuru	3		43.969883641	> 17	3	Male	1	OPD	1	Negative
FE006033132	Y	Y		N	No test result is available	N	Results for all tests are not available	Non-typhoid cases	2	Kenya	1	City Council Clinic-Mukuru	3		26.548939083	> 17	3	Female	2	OPD	1	Negative
FE006033133	Y	Y		N	No test result is available	N	Results for all tests are not available	Non-typhoid cases	2	Kenya	1	City Council Clinic-Mukuru	3		14.652977413	> 12 and <= 17	2	Male	1	OPD	1	Negative
FE006033134	Y	Y		N	No test result is available	N	Results for all tests are not available	Non-typhoid cases	2	Kenya	1	City Council Clinic-Mukuru	3		42.680355921	> 17	3	Male	1	OPD	1	Negative
FE006033135	Y	Y		N	No test result is available	N	Results for all tests are not available	Non-typhoid cases	2	Kenya	1	City Council Clinic-Mukuru	3		36.550308008	> 17	3	Male	1	OPD	1	Negative
FE006033136	Y	Y		N	No test result is available	N	Results for all tests are not available	Non-typhoid cases	2	Kenya	1	City Council Clinic-Mukuru	3		40.531143053	> 17	3	Female	2	OPD	1	Negative
FE006033137	Y	Y		N	No test result is available	N	Results for all tests are not available	Non-typhoid cases	2	Kenya	1	City Council Clinic-Mukuru	3		30.026009582	> 17	3	Male	1	OPD	1	Negative
FE006033138	Y	Y		N	No test result is available	N	Results for all tests are not available	Non-typhoid cases	2	Kenya	1	City Council Clinic-Mukuru	3		17.582477755	> 17	3	Female	2	OPD	1	Negative
FE006033139	Y	Y		N	No test result is available	N	Results for all tests are not available	Non-typhoid cases	2	Kenya	1	City Council Clinic-Mukuru	3		24.517453799	> 17	3	Female	2	OPD	1	Negative
FE006033140	Y	Y		N	No test result is available	N	Results for all tests are not available	Non-typhoid cases	2	Kenya	1	City Council Clinic-Mukuru	3		23.069130732	> 17	3	Male	1	OPD	1	Negative
FE006033141	Y	Y		N	No test result is available	N	Results for all tests are not available	Non-typhoid cases	2	Kenya	1	City Council Clinic-Mukuru	3		32.572210815	> 17	3	Female	2	OPD	1	Negative
FE006033142	Y	Y		N	No test result is available	N	Results for all tests are not available	Non-typhoid cases	2	Kenya	1	City Council Clinic-Mukuru	3		11.082819986	<= 12	1	Female	2	OPD	1	Negative
FE006033143	Y	Y		N	No test result is available	N	Results for all tests are not available	Non-typhoid cases	2	Kenya	1	City Council Clinic-Mukuru	3		42.718685832	> 17	3	Male	1	OPD	1	Negative
FE006033144	Y	Y		N	No test result is available	N	Results for all tests are not available	Non-typhoid cases	2	Kenya	1	City Council Clinic-Mukuru	3		26.217659138	> 17	3	Male	1	OPD	1	Negative
FE006033145	Y	Y		N	No test result is available	N	Results for all tests are not available	Non-typhoid cases	2	Kenya	1	City Council Clinic-Mukuru	3		46.907597536	> 17	3	Female	2	OPD	1	Negative
FE006033146	Y	Y		N	No test result is available	N	Results for all tests are not available	Non-typhoid cases	2	Kenya	1	City Council Clinic-Mukuru	3		28.856947296	> 17	3	Female	2	OPD	1	Negative
FE006033147	Y	Y		N	No test result is available	N	Results for all tests are not available	Non-valid cases	3	Kenya	1	City Council Clinic-Mukuru	3		8.1040383299	<= 12	1	Female	2	OPD	1
FE006033148	Y	Y		N	No test result is available	N	Results for all tests are not available	Non-typhoid cases	2	Kenya	1	City Council Clinic-Mukuru	3		25.708418891	> 17	3	Female	2	OPD	1	Negative
FE006033149	Y	Y		N	No test result is available	N	Results for all tests are not available	Non-valid cases	3	Kenya	1	City Council Clinic-Mukuru	3		13.092402464	> 12 and <= 17	2	Female	2	OPD	1
FE006033150	Y	Y		N	No test result is available	N	Results for all tests are not available	Non-typhoid cases	2	Kenya	1	City Council Clinic-Mukuru	3		31.123887748	> 17	3	Male	1	OPD	1	Negative
FE006033151	Y	Y		N	No test result is available	N	Results for all tests are not available	Non-typhoid cases	2	Kenya	1	City Council Clinic-Mukuru	3		24.944558522	> 17	3	Female	2	OPD	1	Negative
FE006033152	Y	Y		N	No test result is available	N	Results for all tests are not available	Non-typhoid cases	2	Kenya	1	City Council Clinic-Mukuru	3		24.117727584	> 17	3	Female	2	OPD	1	Negative
FE006033153	Y	Y		N	No test result is available	N	Results for all tests are not available	Non-typhoid cases	2	Kenya	1	City Council Clinic-Mukuru	3		18.119096509	> 17	3	Female	2	OPD	1	Negative
FE006033154	Y	Y		N	No test result is available	N	Results for all tests are not available	Non-typhoid cases	2	Kenya	1	City Council Clinic-Mukuru	3		9.1498973306	<= 12	1	Female	2	OPD	1	Negative
FE006033155	Y	Y		N	No test result is available	N	Results for all tests are not available	Non-typhoid cases	2	Kenya	1	City Council Clinic-Mukuru	3		11.994524298	<= 12	1	Female	2	OPD	1	Negative
FE006033301	Y	Y		Y		N	Results for all tests are not available	Non-typhoid cases	2	Kenya	1	City Council Clinic-Mukuru	3	Y				Male	1			Negative	Negative		Negative	Negative		Negative	Negative		Negative	Positive		Positive	Negative		Negative	Negative		Negative	Negative		Negative	Positive		Positive	Negative		Negative
FE006033302	Y	Y		Y		N	Results for all tests are not available	Typhoid cases	1	Kenya	1	City Council Clinic-Mukuru	3	Y				Female	2			Positive	Negative		Negative	Negative		Negative	Negative		Negative	Positive		Positive	Negative		Negative	Negative		Negative	Negative		Negative	Negative		Negative	Negative		Negative
FE006033303	Y	Y		Y		N	Results for all tests are not available	Typhoid cases	1	Kenya	1	City Council Clinic-Mukuru	3	Y				Male	1			Positive	Negative		Negative	Negative		Negative	Negative		Negative	Positive		Positive	Negative		Negative	Positive		Positive	Positive		Positive	Negative		Negative	Negative		Negative
FE006033304	Y	Y		Y		N	Results for all tests are not available	Non-typhoid cases	2	Kenya	1	City Council Clinic-Mukuru	3	Y				Male	1			Negative	Negative		Negative	Negative		Negative	Negative		Negative	Negative		Negative	Negative		Negative	Negative		Negative	Negative		Negative	Negative		Negative	Negative		Negative
FE006033305	Y	Y		Y		N	Results for all tests are not available	Non-typhoid cases	2	Kenya	1	City Council Clinic-Mukuru	3	Y				Male	1			Negative	Negative		Negative	Negative		Negative	Negative		Negative	Negative		Negative	Negative		Negative	Negative		Negative	Negative		Negative	Negative		Negative	Negative		Negative
FE006033306	Y	Y		Y		N	Results for all tests are not available	Typhoid cases	1	Kenya	1	City Council Clinic-Mukuru	3	Y				Female	2			Positive	Negative		Negative	Negative		Negative	Positive		Positive	Positive		Positive	Negative		Negative	Positive		Positive	Positive		Positive	Negative		Negative	Negative		Negative
FE006033307	Y	Y		Y		N	Results for all tests are not available	Non-typhoid cases	2	Kenya	1	City Council Clinic-Mukuru	3	Y				Male	1			Negative	Negative		Negative	Negative		Negative	Negative		Negative	Negative		Negative	Negative		Negative	Negative		Negative	Negative		Negative	Negative		Negative	Negative		Negative
FE006033308	Y	Y		Y		N	Results for all tests are not available	Non-typhoid cases	2	Kenya	1	City Council Clinic-Mukuru	3	Y				Female	2			Negative	Negative		Negative	Negative		Negative	Negative		Negative	Negative		Negative	Negative		Negative	Negative		Negative	Negative		Negative	Negative		Negative	Negative		Negative
FE006033309	Y	Y		Y		N	Results for all tests are not available	Typhoid cases	1	Kenya	1	City Council Clinic-Mukuru	3	Y				Male	1			Positive	Positive		Positive	Positive		Positive	Negative		Negative	Positive		Positive	Negative		Negative	Positive		Positive	Positive		Positive	Positive		Positive	Negative		Negative
FE006033310	Y	Y		Y		N	Results for all tests are not available	Typhoid cases	1	Kenya	1	City Council Clinic-Mukuru	3	Y				Male	1			Positive	Positive		Positive	Positive		Positive	Negative		Negative	Positive		Positive	Positive		Positive	Positive		Positive	Positive		Positive	Positive		Positive	Negative		Negative
FE006033311	Y	Y		Y		N	Results for all tests are not available	Non-typhoid cases	2	Kenya	1	City Council Clinic-Mukuru	3	Y				Male	1			Negative	Negative		Negative	Negative		Negative	Negative		Negative	Positive		Positive	Negative		Negative	Negative		Negative	Negative		Negative	Negative		Negative	Negative		Negative
FE006033312	Y	Y		Y		N	Results for all tests are not available	Non-typhoid cases	2	Kenya	1	City Council Clinic-Mukuru	3	Y				Female	2			Negative	Negative		Negative	Negative		Negative	Negative		Negative	Negative		Negative	Negative		Negative	Negative		Negative	Negative		Negative	Positive		Positive	Negative		Negative
FE006033313	Y	Y		Y		N	Results for all tests are not available	Typhoid cases	1	Kenya	1	City Council Clinic-Mukuru	3	Y				Female	2			Positive	Negative		Negative	Negative		Negative	Negative		Negative	Positive		Positive	Negative		Negative	Positive		Positive	Positive		Positive	Negative		Negative	Negative		Negative
FE006033314	Y	Y		Y		N	Results for all tests are not available	Typhoid cases	1	Kenya	1	City Council Clinic-Mukuru	3	Y				Female	2			Positive	Negative		Negative	Negative		Negative	Negative		Negative	Positive		Positive	Negative		Negative	Positive		Positive	Positive		Positive	Negative		Negative	Negative		Negative
FE006033315	Y	Y		Y		N	Results for all tests are not available	Typhoid cases	1	Kenya	1	City Council Clinic-Mukuru	3	Y				Male	1			Positive	Negative		Negative	Positive		Positive	Negative		Negative	Positive		Positive	Negative		Negative	Positive		Positive	Positive		Positive	Positive		Positive	Negative		Negative
FE006033316	Y	Y		Y		N	Results for all tests are not available	Typhoid cases	1	Kenya	1	City Council Clinic-Mukuru	3	Y				Female	2			Positive	Positive		Positive	Positive		Positive	Negative		Negative	Positive		Positive	Positive		Positive	Positive		Positive	Positive		Positive	Positive		Positive	Negative		Negative
FE006033317	Y	Y		Y		N	Results for all tests are not available	Typhoid cases	1	Kenya	1	City Council Clinic-Mukuru	3	Y				Male	1			Positive	Negative		Negative	Negative		Negative	Negative		Negative	Positive		Positive	Positive		Positive	Positive		Positive	Positive		Positive	Positive		Positive	Negative		Negative
FE006033318	Y	Y		Y		N	Results for all tests are not available	Non-typhoid cases	2	Kenya	1	City Council Clinic-Mukuru	3	Y				Female	2			Negative	Negative		Negative	Negative		Negative	Negative		Negative	Negative		Negative	Negative		Negative	Negative		Negative	Negative		Negative	Negative		Negative	Negative		Negative
FE006033319	Y	Y		Y		N	Results for all tests are not available	Non-typhoid cases	2	Kenya	1	City Council Clinic-Mukuru	3	Y				Female	2			Negative	Negative		Negative	Negative		Negative	Negative		Negative	Negative		Negative	Negative		Negative	Negative		Negative	Negative		Negative	Negative		Negative	Negative		Negative
FE006033320	Y	Y		Y		N	Results for all tests are not available	Typhoid cases	1	Kenya	1	City Council Clinic-Mukuru	3	Y				Male	1			Positive	Negative		Negative	Positive		Positive	Negative		Negative	Positive		Positive	Positive		Positive	Positive		Positive	Positive		Positive	Positive		Positive	Negative		Negative
FE006033321	Y	Y		Y		N	Results for all tests are not available	Typhoid cases	1	Kenya	1	City Council Clinic-Mukuru	3	Y				Female	2			Positive	Negative		Negative	Negative		Negative	Negative		Negative	Positive		Positive	Negative		Negative	Positive		Positive	Negative		Negative	Positive		Positive	Negative		Negative
FE006033322	Y	Y		Y		N	Results for all tests are not available	Non-typhoid cases	2	Kenya	1	City Council Clinic-Mukuru	3	Y				Female	2			Negative	Negative		Negative	Negative		Negative	Negative		Negative	Positive		Positive	Negative		Negative	Positive		Positive	Negative		Negative	Negative		Negative	Negative		Negative
FE006033323	Y	Y		Y		N	Results for all tests are not available	Non-typhoid cases	2	Kenya	1	City Council Clinic-Mukuru	3	Y				Female	2			Negative	Negative		Negative	Negative		Negative	Negative		Negative	Positive		Positive	Negative		Negative	Negative		Negative	Negative		Negative	Negative		Negative	Negative		Negative
FE006033324	Y	Y		Y		N	Results for all tests are not available	Non-typhoid cases	2	Kenya	1	City Council Clinic-Mukuru	3	Y				Female	2			Negative	Negative		Negative	Negative		Negative	Negative		Negative	Negative		Negative	Negative		Negative	Positive		Positive	Negative		Negative	Positive		Positive	Negative		Negative
FE006033325	Y	Y		Y		N	Results for all tests are not available	Typhoid cases	1	Kenya	1	City Council Clinic-Mukuru	3	Y				Female	2			Positive	Positive		Positive	Negative		Negative	Negative		Negative	Positive		Positive	Positive		Positive	Positive		Positive	Positive		Positive	Positive		Positive	Positive		Positive
FE006033326	Y	Y		Y		N	Results for all tests are not available	Non-typhoid cases	2	Kenya	1	City Council Clinic-Mukuru	3	Y				Female	2			Negative	Negative		Negative	Negative		Negative	Negative		Negative	Positive		Positive	Negative		Negative	Positive		Positive	Positive		Positive	Positive		Positive	Negative		Negative
FE006033327	Y	Y		Y		N	Results for all tests are not available	Typhoid cases	1	Kenya	1	City Council Clinic-Mukuru	3	Y				Female	2			Positive	Negative		Negative	Negative		Negative	Negative		Negative	Positive		Positive	Positive		Positive	Positive		Positive	Positive		Positive	Positive		Positive	Negative		Negative
FE006033328	Y	Y		Y		N	Results for all tests are not available	Non-typhoid cases	2	Kenya	1	City Council Clinic-Mukuru	3	Y				Male	1			Negative	Negative		Negative	Negative		Negative	Negative		Negative	Positive		Positive	Positive		Positive	Negative		Negative	Negative		Negative	Positive		Positive	Negative		Negative
FE006033329	Y	Y		Y		N	Results for all tests are not available	Non-typhoid cases	2	Kenya	1	City Council Clinic-Mukuru	3	Y				Female	2			Negative	Negative		Negative	Negative		Negative	Negative		Negative	Positive		Positive	Negative		Negative	Negative		Negative	Negative		Negative	Positive		Positive	Negative		Negative
FE006033330	Y	Y		Y		N	Results for all tests are not available	Non-typhoid cases	2	Kenya	1	City Council Clinic-Mukuru	3	Y				Male	1			Negative	Negative		Negative	Negative		Negative	Negative		Negative	Negative		Negative	Negative		Negative	Negative		Negative	Negative		Negative	Positive		Positive	Negative		Negative
FE006033331	Y	Y		Y		N	Results for all tests are not available	Typhoid cases	1	Kenya	1	City Council Clinic-Mukuru	3	Y				Male	1			Positive	Negative		Negative	Negative		Negative	Negative		Negative	Positive		Positive	Positive		Positive	Positive		Positive	Positive		Positive	Positive		Positive	Negative		Negative
FE006033332	Y	Y		Y		N	Results for all tests are not available	Typhoid cases	1	Kenya	1	City Council Clinic-Mukuru	3	Y				Male	1			Positive	Negative		Negative	Negative		Negative	Negative		Negative	Positive		Positive	Positive		Positive	Positive		Positive	Positive		Positive	Negative		Negative	Negative		Negative
FE006033333	Y	Y		Y		N	Results for all tests are not available	Non-typhoid cases	2	Kenya	1	City Council Clinic-Mukuru	3	Y				Male	1			Negative	Negative		Negative	Negative		Negative	Negative		Negative	Negative		Negative	Negative		Negative	Negative		Negative	Negative		Negative	Negative		Negative	Negative		Negative
FE006033334	Y	Y		Y		N	Results for all tests are not available	Typhoid cases	1	Kenya	1	City Council Clinic-Mukuru	3	Y				Male	1			Positive	Negative		Negative	Negative		Negative	Negative		Negative	Positive		Positive	Negative		Negative	Positive		Positive	Positive		Positive	Positive		Positive	Positive		Positive
FE006033335	Y	Y		Y		N	Results for all tests are not available	Typhoid cases	1	Kenya	1	City Council Clinic-Mukuru	3	Y				Male	1			Positive	Positive		Positive	Positive		Positive	Negative		Negative	Positive		Positive	Negative		Negative	Positive		Positive	Positive		Positive	Positive		Positive	Negative		Negative
FE006033336	Y	Y		Y		N	Results for all tests are not available	Typhoid cases	1	Kenya	1	City Council Clinic-Mukuru	3	Y				Male	1			Positive	Negative		Negative	Negative		Negative	Negative		Negative	Positive		Positive	Negative		Negative	Positive		Positive	Positive		Positive	Negative		Negative	Negative		Negative
FE006033337	Y	Y		Y		N	Results for all tests are not available	Typhoid cases	1	Kenya	1	City Council Clinic-Mukuru	3	Y				Male	1			Positive	Negative		Negative	Negative		Negative	Negative		Negative	Positive		Positive	Positive		Positive	Positive		Positive	Positive		Positive	Positive		Positive	Negative		Negative
FE006033338	Y	Y		Y		N	Results for all tests are not available	Typhoid cases	1	Kenya	1	City Council Clinic-Mukuru	3	Y				Male	1			Positive	Negative		Negative	Negative		Negative	Negative		Negative	Positive		Positive	Negative		Negative	Positive		Positive	Positive		Positive	Positive		Positive	Negative		Negative
FE006033339	Y	Y		Y		N	Results for all tests are not available	Typhoid cases	1	Kenya	1	City Council Clinic-Mukuru	3	Y				Male	1			Positive	Negative		Negative	Positive		Positive	Negative		Negative	Positive		Positive	Positive		Positive	Positive		Positive	Positive		Positive	Positive		Positive	Negative		Negative
FE006033340	Y	Y		Y		N	Results for all tests are not available	Typhoid cases	1	Kenya	1	City Council Clinic-Mukuru	3	Y				Female	2			Positive	Positive		Positive	Positive		Positive	Positive		Positive	Positive		Positive	Positive		Positive	Positive		Positive	Positive		Positive	Positive		Positive	Negative		Negative
FE006033341	Y	Y		Y		N	Results for all tests are not available	Typhoid cases	1	Kenya	1	City Council Clinic-Mukuru	3	Y				Male	1			Positive	Positive		Positive	Positive		Positive	Negative		Negative	Positive		Positive	Negative		Negative	Negative		Negative	Positive		Positive	Positive		Positive	Negative		Negative
FE006033342	Y	Y		Y		N	Results for all tests are not available	Non-typhoid cases	2	Kenya	1	City Council Clinic-Mukuru	3	Y				Male	1			Negative	Negative		Negative	Negative		Negative	Negative		Negative	Negative		Negative	Negative		Negative	Negative		Negative	Negative		Negative	Positive		Positive	Negative		Negative
FE006033343	Y	Y		Y		N	Results for all tests are not available	Typhoid cases	1	Kenya	1	City Council Clinic-Mukuru	3	Y				Male	1			Positive	Negative		Negative	Negative		Negative	Negative		Negative	Negative		Negative	Negative		Negative	Positive		Positive	Positive		Positive	Negative		Negative	Negative		Negative
FE006033344	Y	N	Sample eligibility crieria not met	N	Subject is not in ITT population	N	Subject is not in ITT population	Typhoid cases	1	Kenya	1	City Council Clinic-Mukuru	3	Y								Positive
FE006033345	Y	Y		Y		N	Results for all tests are not available	Typhoid cases	1	Kenya	1	City Council Clinic-Mukuru	3	Y				Male	1			Positive	Positive		Positive	Positive		Positive	Positive		Positive	Positive		Positive	Positive		Positive	Positive		Positive	Positive		Positive	Positive		Positive	Negative		Negative
FE006033346	Y	Y		Y		N	Results for all tests are not available	Non-typhoid cases	2	Kenya	1	City Council Clinic-Mukuru	3	Y				Male	1			Negative	Negative		Negative	Negative		Negative	Negative		Negative	Positive		Positive	Negative		Negative	Positive		Positive	Negative		Negative	Negative		Negative	Negative		Negative
FE006033347	Y	Y		Y		N	Results for all tests are not available	Non-typhoid cases	2	Kenya	1	City Council Clinic-Mukuru	3	Y				Female	2			Negative	Negative		Negative	Negative		Negative	Negative		Negative	Positive		Positive	Negative		Negative	Positive		Positive	Negative		Negative	Positive		Positive	Negative		Negative
FE006033348	Y	Y		Y		N	Results for all tests are not available	Non-typhoid cases	2	Kenya	1	City Council Clinic-Mukuru	3	Y				Male	1			Negative	Negative		Negative	Negative		Negative	Negative		Negative	Positive		Positive	Negative		Negative	Positive		Positive	Negative		Negative	Negative		Negative	Negative		Negative
FE006033349	Y	Y		Y		N	Results for all tests are not available	Non-typhoid cases	2	Kenya	1	City Council Clinic-Mukuru	3	Y				Male	1			Negative	Negative		Negative	Negative		Negative	Negative		Negative	Positive		Positive	Negative		Negative	Negative		Negative	Negative		Negative	Negative		Negative	Negative		Negative
FE006033350	Y	Y		Y		N	Results for all tests are not available	Non-typhoid cases	2	Kenya	1	City Council Clinic-Mukuru	3	Y				Male	1			Negative	Negative		Negative	Negative		Negative	Negative		Negative	Positive		Positive	Negative		Negative	Negative		Negative	Negative		Negative	Negative		Negative	Negative		Negative
FE006033351	Y	Y		Y		N	Results for all tests are not available	Non-typhoid cases	2	Kenya	1	City Council Clinic-Mukuru	3	Y				Female	2			Negative	Negative		Negative	Negative		Negative	Negative		Negative	Positive		Positive	Negative		Negative	Negative		Negative	Negative		Negative	Positive		Positive	Negative		Negative
FE006033352	Y	Y		Y		N	Results for all tests are not available	Typhoid cases	1	Kenya	1	City Council Clinic-Mukuru	3	Y				Male	1			Positive	Negative		Negative	Negative		Negative	Negative		Negative	Positive		Positive	Positive		Positive	Positive		Positive	Positive		Positive	Negative		Negative	Positive		Positive
FE006033353	Y	Y		Y		N	Results for all tests are not available	Non-typhoid cases	2	Kenya	1	City Council Clinic-Mukuru	3	Y				Male	1			Negative	Negative		Negative	Negative		Negative	Negative		Negative	Negative		Negative	Negative		Negative	Negative		Negative	Negative		Negative	Negative		Negative	Negative		Negative
FE006033354	Y	Y		Y		N	Results for all tests are not available	Non-typhoid cases	2	Kenya	1	City Council Clinic-Mukuru	3	Y				Female	2			Negative	Negative		Negative	Negative		Negative	Negative		Negative	Negative		Negative	Negative		Negative	Negative		Negative	Negative		Negative	Negative		Negative	Negative		Negative
FE006033355	Y	Y		Y		N	Results for all tests are not available	Typhoid cases	1	Kenya	1	City Council Clinic-Mukuru	3	Y				Female	2			Positive	Positive		Positive	Positive		Positive	Positive		Positive	Positive		Positive	Positive		Positive	Positive		Positive	Positive		Positive	Negative		Negative	Negative		Negative
FE006033356	Y	Y		Y		N	Results for all tests are not available	Non-typhoid cases	2	Kenya	1	City Council Clinic-Mukuru	3	Y				Female	2			Negative	Negative		Negative	Negative		Negative	Negative		Negative	Positive		Positive	Positive		Positive	Positive		Positive	Negative		Negative	Positive		Positive	Negative		Negative
FE006033357	Y	Y		Y		N	Results for all tests are not available	Non-typhoid cases	2	Kenya	1	City Council Clinic-Mukuru	3	Y				Female	2			Negative	Negative		Negative	Negative		Negative	Negative		Negative	Negative		Negative	Negative		Negative	Negative		Negative	Negative		Negative	Negative		Negative	Negative		Negative
FE006033358	Y	Y		Y		N	Results for all tests are not available	Typhoid cases	1	Kenya	1	City Council Clinic-Mukuru	3	Y				Male	1			Positive	Negative		Negative	Negative		Negative	Negative		Negative	Positive		Positive	Negative		Negative	Positive		Positive	Positive		Positive	Negative		Negative	Negative		Negative
FE006033359	Y	Y		Y		N	Results for all tests are not available	Non-typhoid cases	2	Kenya	1	City Council Clinic-Mukuru	3	Y				Male	1			Negative	Negative		Negative	Negative		Negative	Negative		Negative	Positive		Positive	Negative		Negative	Negative		Negative	Negative		Negative	Negative		Negative	Negative		Negative
FE006033360	Y	Y		Y		N	Results for all tests are not available	Typhoid cases	1	Kenya	1	City Council Clinic-Mukuru	3	Y				Male	1			Positive	Negative		Negative	Negative		Negative	Negative		Negative	Positive		Positive	Positive		Positive	Positive		Positive	Positive		Positive	Negative		Negative	Negative		Negative
FE006033361	Y	Y		Y		N	Results for all tests are not available	Typhoid cases	1	Kenya	1	City Council Clinic-Mukuru	3	Y				Male	1			Positive	Negative		Negative	Positive		Positive	Negative		Negative	Positive		Positive	Negative		Negative	Positive		Positive	Positive		Positive	Positive		Positive	Negative		Negative
FE006033362	Y	Y		Y		N	Results for all tests are not available	Typhoid cases	1	Kenya	1	City Council Clinic-Mukuru	3	Y				Male	1			Positive	Negative		Negative	Negative		Negative	Negative		Negative	Positive		Positive	Negative		Negative	Positive		Positive	Positive		Positive	Positive		Positive	Negative		Negative
FE006033363	Y	Y		Y		N	Results for all tests are not available	Non-typhoid cases	2	Kenya	1	City Council Clinic-Mukuru	3	Y				Female	2			Negative	Negative		Negative	Negative		Negative	Negative		Negative	Negative		Negative	Negative		Negative	Negative		Negative	Negative		Negative	Negative		Negative	Negative		Negative
FE006033364	Y	Y		Y		N	Results for all tests are not available	Typhoid cases	1	Kenya	1	City Council Clinic-Mukuru	3	Y				Male	1			Positive	Negative		Negative	Negative		Negative	Positive		Positive	Positive		Positive	Positive		Positive	Positive		Positive	Positive		Positive	Positive		Positive	Negative		Negative
FE006033365	Y	Y		Y		N	Results for all tests are not available	Non-typhoid cases	2	Kenya	1	City Council Clinic-Mukuru	3	Y				Male	1			Negative	Negative		Negative	Negative		Negative	Negative		Negative	Positive		Positive	Negative		Negative	Negative		Negative	Negative		Negative	Positive		Positive	Negative		Negative
FE006033366	Y	Y		Y		N	Results for all tests are not available	Typhoid cases	1	Kenya	1	City Council Clinic-Mukuru	3	Y				Female	2			Positive	Negative		Negative	Negative		Negative	Negative		Negative	Positive		Positive	Positive		Positive	Positive		Positive	Positive		Positive	Positive		Positive	Negative		Negative
FE006033367	Y	Y		Y		N	Results for all tests are not available	Non-typhoid cases	2	Kenya	1	City Council Clinic-Mukuru	3	Y				Female	2			Negative	Negative		Negative	Negative		Negative	Negative		Negative	Negative		Negative	Negative		Negative	Negative		Negative	Negative		Negative	Positive		Positive	Negative		Negative
FE006033368	Y	Y		Y		N	Results for all tests are not available	Non-typhoid cases	2	Kenya	1	City Council Clinic-Mukuru	3	Y				Female	2			Negative	Negative		Negative	Negative		Negative	Negative		Negative	Positive		Positive	Negative		Negative	Negative		Negative	Negative		Negative	Positive		Positive	Negative		Negative
FE006033369	Y	Y		Y		N	Results for all tests are not available	Typhoid cases	1	Kenya	1	City Council Clinic-Mukuru	3	Y				Male	1			Positive	Negative		Negative	Negative		Negative	Positive		Positive	Positive		Positive	Negative		Negative	Positive		Positive	Positive		Positive	Positive		Positive	Negative		Negative
FE006033370	Y	Y		Y		N	Results for all tests are not available	Typhoid cases	1	Kenya	1	City Council Clinic-Mukuru	3	Y				Female	2			Positive	Negative		Negative	Negative		Negative	Negative		Negative	Negative		Negative	Negative		Negative	Negative		Negative	Negative		Negative	Negative		Negative	Negative		Negative
FE006033371	Y	Y		Y		N	Results for all tests are not available	Non-typhoid cases	2	Kenya	1	City Council Clinic-Mukuru	3	Y				Female	2			Negative	Negative		Negative	Negative		Negative	Negative		Negative	Positive		Positive	Negative		Negative	Negative		Negative	Negative		Negative	Negative		Negative	Negative		Negative
FE006033372	Y	Y		Y		N	Results for all tests are not available	Non-typhoid cases	2	Kenya	1	City Council Clinic-Mukuru	3	Y				Male	1			Negative	Negative		Negative	Negative		Negative	Negative		Negative	Negative		Negative	Negative		Negative	Negative		Negative	Negative		Negative	Negative		Negative	Negative		Negative
FE006033373	Y	Y		Y		N	Results for all tests are not available	Non-typhoid cases	2	Kenya	1	City Council Clinic-Mukuru	3	Y				Male	1			Negative	Negative		Negative	Negative		Negative	Negative		Negative	Positive		Positive	Negative		Negative	Negative		Negative	Negative		Negative	Positive		Positive	Negative		Negative
FE006033374	Y	Y		Y		N	Results for all tests are not available	Non-typhoid cases	2	Kenya	1	City Council Clinic-Mukuru	3	Y				Male	1			Negative	Negative		Negative	Negative		Negative	Negative		Negative	Positive		Positive	Negative		Negative	Negative		Negative	Negative		Negative	Positive		Positive	Negative		Negative
FE006033375	Y	Y		Y		N	Results for all tests are not available	Non-typhoid cases	2	Kenya	1	City Council Clinic-Mukuru	3	Y				Female	2			Negative	Negative		Negative	Negative		Negative	Negative		Negative	Positive		Positive	Negative		Negative	Negative		Negative	Negative		Negative	Negative		Negative	Negative		Negative
FE006033376	Y	Y		Y		N	Results for all tests are not available	Non-typhoid cases	2	Kenya	1	City Council Clinic-Mukuru	3	Y				Male	1			Negative	Negative		Negative	Negative		Negative	Negative		Negative	Positive		Positive	Negative		Negative	Positive		Positive	Negative		Negative	Negative		Negative	Negative		Negative
FE006033377	Y	Y		Y		N	Results for all tests are not available	Typhoid cases	1	Kenya	1	City Council Clinic-Mukuru	3	Y				Male	1			Positive	Positive		Positive	Negative		Negative	Negative		Negative	Positive		Positive	Positive		Positive	Positive		Positive	Positive		Positive	Positive		Positive	Negative		Negative
FE006033378	Y	Y		Y		N	Results for all tests are not available	Typhoid cases	1	Kenya	1	City Council Clinic-Mukuru	3	Y				Female	2			Positive	Negative		Negative	Negative		Negative	Negative		Negative	Positive		Positive	Negative		Negative	Negative		Negative	Negative		Negative	Negative		Negative	Negative		Negative
FE006033379	Y	Y		Y		N	Results for all tests are not available	Typhoid cases	1	Kenya	1	City Council Clinic-Mukuru	3	Y				Male	1			Positive	Negative		Negative	Negative		Negative	Negative		Negative	Positive		Positive	Negative		Negative	Negative		Negative	Positive		Positive	Negative		Negative	Negative		Negative
FE006033380	Y	Y		Y		N	Results for all tests are not available	Typhoid cases	1	Kenya	1	City Council Clinic-Mukuru	3	Y				Male	1			Positive	Negative		Negative	Negative		Negative	Negative		Negative	Positive		Positive	Positive		Positive	Positive		Positive	Positive		Positive	Positive		Positive	Negative		Negative
FE006033381	Y	Y		Y		N	Results for all tests are not available	Non-typhoid cases	2	Kenya	1	City Council Clinic-Mukuru	3	Y				Female	2			Negative	Negative		Negative	Negative		Negative	Negative		Negative	Negative		Negative	Negative		Negative	Negative		Negative	Negative		Negative	Negative		Negative	Negative		Negative
FE006033382	Y	Y		Y		N	Results for all tests are not available	Non-typhoid cases	2	Kenya	1	City Council Clinic-Mukuru	3	Y				Male	1			Negative	Negative		Negative	Negative		Negative	Negative		Negative	Positive		Positive	Negative		Negative	Negative		Negative	Negative		Negative	Negative		Negative	Negative		Negative
FE006033383	Y	Y		Y		N	Results for all tests are not available	Non-typhoid cases	2	Kenya	1	City Council Clinic-Mukuru	3	Y				Male	1			Negative	Negative		Negative	Negative		Negative	Negative		Negative	Negative		Negative	Negative		Negative	Positive		Positive	Negative		Negative	Negative		Negative	Negative		Negative
FE006033384	Y	Y		Y		N	Results for all tests are not available	Non-typhoid cases	2	Kenya	1	City Council Clinic-Mukuru	3	Y				Female	2			Negative	Negative		Negative	Negative		Negative	Negative		Negative	Positive		Positive	Positive		Positive	Positive		Positive	Negative		Negative	Negative		Negative	Negative		Negative
FE006033385	Y	Y		Y		N	Results for all tests are not available	Non-typhoid cases	2	Kenya	1	City Council Clinic-Mukuru	3	Y				Male	1			Negative	Negative		Negative	Negative		Negative	Negative		Negative	Negative		Negative	Negative		Negative	Negative		Negative	Negative		Negative	Negative		Negative	Negative		Negative
FE006033386	Y	Y		Y		N	Results for all tests are not available	Typhoid cases	1	Kenya	1	City Council Clinic-Mukuru	3	Y				Male	1			Positive	Positive		Positive	Negative		Negative	Negative		Negative	Positive		Positive	Negative		Negative	Positive		Positive	Positive		Positive	Positive		Positive	Negative		Negative
FE006033387	Y	Y		Y		N	Results for all tests are not available	Typhoid cases	1	Kenya	1	City Council Clinic-Mukuru	3	Y				Male	1			Positive	Negative		Negative	Positive		Positive	Negative		Negative	Positive		Positive	Negative		Negative	Positive		Positive	Positive		Positive	Negative		Negative	Negative		Negative
FE006033388	Y	Y		Y		N	Results for all tests are not available	Typhoid cases	1	Kenya	1	City Council Clinic-Mukuru	3	Y				Male	1			Positive	Negative		Negative	Negative		Negative	Negative		Negative	Negative		Negative	Negative		Negative	Negative		Negative	Negative		Negative	Positive		Positive	Negative		Negative
FE006033389	Y	Y		Y		N	Results for all tests are not available	Typhoid cases	1	Kenya	1	City Council Clinic-Mukuru	3	Y				Female	2			Positive	Negative		Negative	Negative		Negative	Negative		Negative	Positive		Positive	Positive		Positive	Positive		Positive	Positive		Positive	Positive		Positive	Negative		Negative
FE006033390	Y	Y		Y		N	Results for all tests are not available	Non-typhoid cases	2	Kenya	1	City Council Clinic-Mukuru	3	Y				Male	1			Negative	Negative		Negative	Negative		Negative	Negative		Negative	Negative		Negative	Negative		Negative	Negative		Negative	Negative		Negative	Negative		Negative	Negative		Negative
FE006033391	Y	Y		Y		N	Results for all tests are not available	Non-typhoid cases	2	Kenya	1	City Council Clinic-Mukuru	3	Y				Female	2			Negative	Negative		Negative	Negative		Negative	Negative		Negative	Positive		Positive	Negative		Negative	Positive		Positive	Negative		Negative	Negative		Negative	Negative		Negative
FE006033392	Y	Y		Y		N	Results for all tests are not available	Non-typhoid cases	2	Kenya	1	City Council Clinic-Mukuru	3	Y				Female	2			Negative	Negative		Negative	Negative		Negative	Negative		Negative	Positive		Positive	Negative		Negative	Negative		Negative	Negative		Negative	Negative		Negative	Negative		Negative
FE006033393	Y	Y		Y		N	Results for all tests are not available	Non-typhoid cases	2	Kenya	1	City Council Clinic-Mukuru	3	Y				Male	1			Negative	Negative		Negative	Negative		Negative	Negative		Negative	Positive		Positive	Positive		Positive	Negative		Negative	Negative		Negative	Negative		Negative	Negative		Negative
FE006033394	Y	Y		Y		N	Results for all tests are not available	Typhoid cases	1	Kenya	1	City Council Clinic-Mukuru	3	Y				Female	2			Positive	Negative		Negative	Negative		Negative	Negative		Negative	Positive		Positive	Positive		Positive	Positive		Positive	Negative		Negative	Negative		Negative	Negative		Negative
FE006033395	Y	Y		Y		N	Results for all tests are not available	Non-typhoid cases	2	Kenya	1	City Council Clinic-Mukuru	3	Y				Female	2			Negative	Negative		Negative	Negative		Negative	Negative		Negative	Negative		Negative	Negative		Negative	Negative		Negative	Negative		Negative	Positive		Positive	Negative		Negative
FE006033396	Y	Y		Y		N	Results for all tests are not available	Typhoid cases	1	Kenya	1	City Council Clinic-Mukuru	3	Y				Male	1			Positive	Negative		Negative	Negative		Negative	Negative		Negative	Negative		Negative	Positive		Positive	Positive		Positive	Positive		Positive	Positive		Positive	Negative		Negative
FE006033397	Y	Y		Y		N	Results for all tests are not available	Typhoid cases	1	Kenya	1	City Council Clinic-Mukuru	3	Y				Male	1			Positive	Negative		Negative	Positive		Positive	Negative		Negative	Positive		Positive	Negative		Negative	Positive		Positive	Positive		Positive	Positive		Positive	Negative		Negative
FE006033398	Y	Y		Y		N	Results for all tests are not available	Non-typhoid cases	2	Kenya	1	City Council Clinic-Mukuru	3	Y				Female	2			Negative	Negative		Negative	Negative		Negative	Negative		Negative	Positive		Positive	Negative		Negative	Positive		Positive	Positive		Positive	Negative		Negative	Negative		Negative
FE006033399	Y	Y		Y		N	Results for all tests are not available	Typhoid cases	1	Kenya	1	City Council Clinic-Mukuru	3	Y				Male	1			Positive	Negative		Negative	Positive		Positive	Negative		Negative	Positive		Positive	Negative		Negative	Positive		Positive	Positive		Positive	Positive		Positive	Negative		Negative
FE006033400	Y	Y		Y		N	Results for all tests are not available	Typhoid cases	1	Kenya	1	City Council Clinic-Mukuru	3	Y				Female	2			Positive	Negative		Negative	Positive		Positive	Negative		Negative	Positive		Positive	Positive		Positive	Positive		Positive	Positive		Positive	Positive		Positive	Negative		Negative
FE006033401	Y	Y		Y		N	Results for all tests are not available	Typhoid cases	1	Kenya	1	City Council Clinic-Mukuru	3	Y				Female	2			Positive	Negative		Negative	Negative		Negative	Negative		Negative	Positive		Positive	Negative		Negative	Positive		Positive	Positive		Positive	Positive		Positive	Negative		Negative
FE006033402	Y	Y		Y		N	Results for all tests are not available	Non-typhoid cases	2	Kenya	1	City Council Clinic-Mukuru	3	Y				Female	2			Negative	Negative		Negative	Negative		Negative	Negative		Negative	Positive		Positive	Negative		Negative	Negative		Negative	Negative		Negative	Negative		Negative	Negative		Negative
FE006033403	Y	Y		Y		N	Results for all tests are not available	Non-typhoid cases	2	Kenya	1	City Council Clinic-Mukuru	3	Y				Male	1			Negative	Negative		Negative	Negative		Negative	Negative		Negative	Negative		Negative	Negative		Negative	Negative		Negative	Negative		Negative	Positive		Positive	Negative		Negative
FE006033404	Y	Y		Y		N	Results for all tests are not available	Typhoid cases	1	Kenya	1	City Council Clinic-Mukuru	3	Y				Male	1			Positive	Negative		Negative	Negative		Negative	Negative		Negative	Positive		Positive	Negative		Negative	Negative		Negative	Negative		Negative	Negative		Negative	Negative		Negative
FE006033405	Y	Y		Y		Y		Non-typhoid cases	2	Kenya	1	City Council Clinic-Mukuru	3	Y				Female	2			Negative	Negative		Negative	Negative		Negative	Negative		Negative	Positive		Positive	Negative		Negative	Negative		Negative	Negative		Negative	Positive		Positive	Negative		Negative
FE006033406	Y	Y		Y		N	Results for all tests are not available	Typhoid cases	1	Kenya	1	City Council Clinic-Mukuru	3	Y				Male	1			Positive	Negative		Negative	Negative		Negative	Positive		Positive	Positive		Positive	Negative		Negative	Positive		Positive	Positive		Positive	Positive		Positive	Negative		Negative
FE006033407	Y	Y		Y		N	Results for all tests are not available	Typhoid cases	1	Kenya	1	City Council Clinic-Mukuru	3	Y				Male	1			Positive	Negative		Negative	Negative		Negative	Negative		Negative	Positive		Positive	Negative		Negative	Negative		Negative	Negative		Negative	Negative		Negative	Negative		Negative
FE006033408	Y	Y		Y		N	Results for all tests are not available	Non-typhoid cases	2	Kenya	1	City Council Clinic-Mukuru	3	Y				Male	1			Negative	Negative		Negative	Negative		Negative	Negative		Negative	Negative		Negative	Negative		Negative	Negative		Negative	Negative		Negative	Positive		Positive	Negative		Negative
FE006033409	Y	Y		Y		N	Results for all tests are not available	Typhoid cases	1	Kenya	1	City Council Clinic-Mukuru	3	Y				Male	1			Positive	Negative		Negative	Negative		Negative	Negative		Negative	Positive		Positive	Negative		Negative	Negative		Negative	Positive		Positive	Negative		Negative	Negative		Negative
FE006033410	Y	Y		Y		N	Results for all tests are not available	Non-typhoid cases	2	Kenya	1	City Council Clinic-Mukuru	3	Y				Female	2			Negative	Negative		Negative	Negative		Negative	Negative		Negative	Negative		Negative	Negative		Negative	Negative		Negative	Negative		Negative	Positive		Positive	Negative		Negative
FE006033411	Y	Y		Y		N	Results for all tests are not available	Typhoid cases	1	Kenya	1	City Council Clinic-Mukuru	3	Y				Male	1			Positive	Positive		Positive	Positive		Positive	Negative		Negative	Positive		Positive	Positive		Positive	Positive		Positive	Positive		Positive	Positive		Positive	Negative		Negative
FE006033412	Y	Y		Y		N	Results for all tests are not available	Non-typhoid cases	2	Kenya	1	City Council Clinic-Mukuru	3	Y				Male	1			Negative	Negative		Negative	Negative		Negative	Negative		Negative	Negative		Negative	Negative		Negative	Negative		Negative	Negative		Negative	Positive		Positive	Negative		Negative
FE006044001	Y	Y		N	No test result is available	N	Results for all tests are not available	Non-valid cases	3	Pakistan	2	AKU: Aga Khan University hospital	4		23.000684463	> 17	3	Male	1	OPD	1
FE006044002	Y	Y		N	No test result is available	N	Results for all tests are not available	Non-typhoid cases	2	Pakistan	2	AKU: Aga Khan University hospital	4		25.125256674	> 17	3	Female	2	OPD	1	Negative
FE006044003	Y	Y		N	No test result is available	N	Results for all tests are not available	Non-typhoid cases	2	Pakistan	2	AKU: Aga Khan University hospital	4		44.950034223	> 17	3	Male	1	OPD	1	Negative
FE006044004	Y	Y		N	No test result is available	N	Results for all tests are not available	Non-typhoid cases	2	Pakistan	2	AKU: Aga Khan University hospital	4		18.967830253	> 17	3	Male	1	OPD	1	Negative
FE006044005	Y	Y		N	No test result is available	N	Results for all tests are not available	Non-valid cases	3	Pakistan	2	AKU: Aga Khan University hospital	4		14.036960986	> 12 and <= 17	2	Male	1	Emergency Ward	3
FE006044006	Y	Y		Y		N	Results for all tests are not available	Non-typhoid cases	2	Pakistan	2	AKU: Aga Khan University hospital	4		31.041752225	> 17	3	Female	2	OPD	1	Negative	Negative		Negative	Negative		Negative	Negative		Negative	Negative		Negative	Negative		Negative	Negative		Negative	Negative		Negative	Positive		Positive	Negative		Negative
FE006044007	Y	Y		N	No test result is available	N	Results for all tests are not available	Non-typhoid cases	2	Pakistan	2	AKU: Aga Khan University hospital	4		22.009582478	> 17	3	Female	2	OPD	1	Negative
FE006044008	Y	Y		N	No test result is available	N	Results for all tests are not available	Non-typhoid cases	2	Pakistan	2	AKU: Aga Khan University hospital	4		15.06091718	> 12 and <= 17	2	Female	2	OPD	1	Negative
FE006044009	Y	Y		Y		N	Results for all tests are not available	Typhoid cases	1	Pakistan	2	AKU: Aga Khan University hospital	4		8	<= 12	1	Male	1	OPD	1	Positive	Negative		Negative	Negative		Negative	Negative		Negative	Positive		Positive	Positive		Positive	Positive		Positive	Positive		Positive	Positive		Positive	Negative		Negative
FE006044010	Y	Y		N	No test result is available	N	Results for all tests are not available	Non-typhoid cases	2	Pakistan	2	AKU: Aga Khan University hospital	4		3	<= 12	1	Male	1	OPD	1	Negative
FE006044011	Y	Y		Y		N	Results for all tests are not available	Non-typhoid cases	2	Pakistan	2	AKU: Aga Khan University hospital	4		3	<= 12	1	Female	2	OPD	1	Negative	Negative		Negative	Negative		Negative	Negative		Negative	Negative		Negative	Negative		Negative	Negative		Negative	Negative		Negative	Negative		Negative	Negative		Negative
FE006044012	Y	Y		N	No test result is available	N	Results for all tests are not available	Non-typhoid cases	2	Pakistan	2	AKU: Aga Khan University hospital	4		63	> 17	3	Female	2	OPD	1	Negative
FE006044013	Y	Y		N	No test result is available	N	Results for all tests are not available	Non-typhoid cases	2	Pakistan	2	AKU: Aga Khan University hospital	4		16	> 12 and <= 17	2	Female	2	OPD	1	Negative
FE006044014	Y	Y		Y		N	Results for all tests are not available	Non-typhoid cases	2	Pakistan	2	AKU: Aga Khan University hospital	4		45	> 17	3	Female	2	OPD	1	Negative	Negative		Negative	Negative		Negative	Negative		Negative	Positive		Positive	Positive		Positive	Negative		Negative	Negative		Negative	Positive		Positive	Negative		Negative
FE006044015	Y	Y		N	No test result is available	N	Results for all tests are not available	Non-typhoid cases	2	Pakistan	2	AKU: Aga Khan University hospital	4		22	> 17	3	Female	2	OPD	1	Negative
FE006044016	Y	Y		Y		N	Results for all tests are not available	Typhoid cases	1	Pakistan	2	AKU: Aga Khan University hospital	4		28	> 17	3	Male	1	OPD	1	Positive	Negative		Negative	Negative		Negative	Negative		Negative	Positive		Positive	Positive		Positive	Positive		Positive	Positive		Positive	Positive		Positive	Negative		Negative
FE006044017	Y	Y		N	No test result is available	N	Results for all tests are not available	Non-typhoid cases	2	Pakistan	2	AKU: Aga Khan University hospital	4		2.4531143053	<= 12	1	Female	2	OPD	1	Negative
FE006044018	Y	Y		N	No test result is available	N	Results for all tests are not available	Non-typhoid cases	2	Pakistan	2	AKU: Aga Khan University hospital	4		50	> 17	3	Male	1	OPD	1	Negative
FE006044019	Y	Y		Y		N	Results for all tests are not available	Non-typhoid cases	2	Pakistan	2	AKU: Aga Khan University hospital	4		29.204654346	> 17	3	Male	1	OPD	1	Negative	Negative		Negative	Negative		Negative	Negative		Negative	Positive		Positive	Negative		Negative	Negative		Negative	Negative		Negative	Positive		Positive	Negative		Negative
FE006044020	Y	Y		N	No test result is available	N	Results for all tests are not available	Non-typhoid cases	2	Pakistan	2	AKU: Aga Khan University hospital	4		61.262149213	> 17	3	Male	1	OPD	1	Negative
FE006044021	Y	Y		N	No test result is available	N	Results for all tests are not available	Non-typhoid cases	2	Pakistan	2	AKU: Aga Khan University hospital	4		3.6002737851	<= 12	1	Female	2	OPD	1	Negative
FE006044022	Y	Y		N	No test result is available	N	Results for all tests are not available	Non-typhoid cases	2	Pakistan	2	AKU: Aga Khan University hospital	4		22.595482546	> 17	3	Male	1	OPD	1	Negative
FE006044023	Y	Y		Y		N	Results for all tests are not available	Typhoid cases	1	Pakistan	2	AKU: Aga Khan University hospital	4		26	> 17	3	Male	1	OPD	1	Positive	Negative		Negative	Negative		Negative	Negative		Negative	Positive		Positive	Negative		Negative	Positive		Positive	Positive		Positive	Positive		Positive	Negative		Negative
FE006044024	Y	Y		N	No test result is available	N	Results for all tests are not available	Non-typhoid cases	2	Pakistan	2	AKU: Aga Khan University hospital	4		24	> 17	3	Male	1	OPD	1	Negative
FE006044025	Y	Y		Y		N	Results for all tests are not available	Non-typhoid cases	2	Pakistan	2	AKU: Aga Khan University hospital	4		3.8877481177	<= 12	1	Female	2	OPD	1	Negative	Negative		Negative	Negative		Negative	Negative		Negative	Negative		Negative	Negative		Negative	Negative		Negative	Negative		Negative	Negative		Negative	Negative		Negative
FE006044026	Y	Y		Y		N	Results for all tests are not available	Typhoid cases	1	Pakistan	2	AKU: Aga Khan University hospital	4		21	> 17	3	Male	1	OPD	1	Positive	Negative		Negative	Negative		Negative	Negative		Negative	Negative		Negative	Positive		Positive	Positive		Positive	Positive		Positive	Positive		Positive	Negative		Negative
FE006044027	Y	Y		N	No test result is available	N	Results for all tests are not available	Non-typhoid cases	2	Pakistan	2	AKU: Aga Khan University hospital	4		42.773442847	> 17	3	Male	1	OPD	1	Negative
FE006044028	Y	Y		N	No test result is available	N	Results for all tests are not available	Non-typhoid cases	2	Pakistan	2	AKU: Aga Khan University hospital	4		5.5249828884	<= 12	1	Female	2	OPD	1	Negative
FE006044029	Y	Y		N	No test result is available	N	Results for all tests are not available	Non-typhoid cases	2	Pakistan	2	AKU: Aga Khan University hospital	4		9	<= 12	1	Male	1	OPD	1	Negative
FE006044030	Y	Y		Y		N	Results for all tests are not available	Non-typhoid cases	2	Pakistan	2	AKU: Aga Khan University hospital	4		26.915811088	> 17	3	Female	2	OPD	1	Negative	Negative		Negative	Negative		Negative	Negative		Negative	Negative		Negative	Negative		Negative	Negative		Negative	Negative		Negative	Negative		Negative	Negative		Negative
FE006044031	Y	Y		N	No test result is available	N	Results for all tests are not available	Non-typhoid cases	2	Pakistan	2	AKU: Aga Khan University hospital	4		25.032169747	> 17	3	Male	1	OPD	1	Negative
FE006044032	Y	Y		N	No test result is available	N	Results for all tests are not available	Non-typhoid cases	2	Pakistan	2	AKU: Aga Khan University hospital	4		31.994524298	> 17	3	Male	1	OPD	1	Negative
FE006044033	Y	Y		N	No test result is available	N	Results for all tests are not available	Non-typhoid cases	2	Pakistan	2	AKU: Aga Khan University hospital	4		3.8631074606	<= 12	1	Female	2	OPD	1	Negative
FE006044034	Y	Y		N	No test result is available	N	Results for all tests are not available	Non-typhoid cases	2	Pakistan	2	AKU: Aga Khan University hospital	4		49.77412731	> 17	3	Male	1	OPD	1	Negative
FE006044035	Y	Y		N	No test result is available	N	Results for all tests are not available	Non-typhoid cases	2	Pakistan	2	AKU: Aga Khan University hospital	4		8.7255304586	<= 12	1	Female	2	OPD	1	Negative
FE006044036	Y	Y		N	No test result is available	N	Results for all tests are not available	Non-typhoid cases	2	Pakistan	2	AKU: Aga Khan University hospital	4		27.170431211	> 17	3	Female	2	OPD	1	Negative
FE006044037	Y	Y		N	No test result is available	N	Results for all tests are not available	Non-typhoid cases	2	Pakistan	2	AKU: Aga Khan University hospital	4		21.333333333	> 17	3	Male	1	OPD	1	Negative
FE006044038	Y	Y		N	No test result is available	N	Results for all tests are not available	Non-typhoid cases	2	Pakistan	2	AKU: Aga Khan University hospital	4		63.649555099	> 17	3	Male	1	OPD	1	Negative
FE006044039	Y	Y		N	No test result is available	N	Results for all tests are not available	Non-valid cases	3	Pakistan	2	AKU: Aga Khan University hospital	4		53.086926762	> 17	3	Male	1	OPD	1	Contamination
FE006044040	Y	Y		N	No test result is available	N	Results for all tests are not available	Non-valid cases	3	Pakistan	2	AKU: Aga Khan University hospital	4		55	> 17	3	Female	2	OPD	1
FE006044041	Y	Y		N	No test result is available	N	Results for all tests are not available	Non-typhoid cases	2	Pakistan	2	AKU: Aga Khan University hospital	4		10.735112936	<= 12	1	Female	2	OPD	1	Negative
FE006044042	Y	Y		N	No test result is available	N	Results for all tests are not available	Non-typhoid cases	2	Pakistan	2	AKU: Aga Khan University hospital	4		10.633812457	<= 12	1	Male	1	OPD	1	Negative
FE006044043	Y	Y		Y		N	Results for all tests are not available	Non-typhoid cases	2	Pakistan	2	AKU: Aga Khan University hospital	4		11.274469541	<= 12	1	Male	1	OPD	1	Negative	Negative		Negative	Negative		Negative	Negative		Negative	Negative		Negative	Negative		Negative	Negative		Negative	Negative		Negative	Positive		Positive	Negative		Negative
FE006044044	Y	Y		N	No test result is available	N	Results for all tests are not available	Non-typhoid cases	2	Pakistan	2	AKU: Aga Khan University hospital	4		7.8603696099	<= 12	1	Male	1	OPD	1	Negative
FE006044045	Y	Y		N	No test result is available	N	Results for all tests are not available	Non-typhoid cases	2	Pakistan	2	AKU: Aga Khan University hospital	4		34.557152635	> 17	3	Male	1	OPD	1	Negative
FE006044046	Y	Y		Y		N	Results for all tests are not available	Non-typhoid cases	2	Pakistan	2	AKU: Aga Khan University hospital	4		23.627652293	> 17	3	Male	1	OPD	1	Negative	Negative		Negative	Negative		Negative	Negative		Negative	Negative		Negative	Negative		Negative	Negative		Negative	Negative		Negative	Positive		Positive	Negative		Negative
FE006044047	Y	Y		N	No test result is available	N	Results for all tests are not available	Non-typhoid cases	2	Pakistan	2	AKU: Aga Khan University hospital	4		20.438056126	> 17	3	Female	2	OPD	1	Negative
FE006044048	Y	Y		N	No test result is available	N	Results for all tests are not available	Non-typhoid cases	2	Pakistan	2	AKU: Aga Khan University hospital	4		16.361396304	> 12 and <= 17	2	Male	1	OPD	1	Negative
FE006044049	Y	Y		N	No test result is available	N	Results for all tests are not available	Non-typhoid cases	2	Pakistan	2	AKU: Aga Khan University hospital	4		7.1101984942	<= 12	1	Male	1	OPD	1	Negative
FE006044050	Y	Y		N	No test result is available	N	Results for all tests are not available	Non-typhoid cases	2	Pakistan	2	AKU: Aga Khan University hospital	4		4.6132785763	<= 12	1	Male	1	OPD	1	Negative
FE006044051	Y	Y		N	No test result is available	N	Results for all tests are not available	Non-typhoid cases	2	Pakistan	2	AKU: Aga Khan University hospital	4		33.727583847	> 17	3	Male	1	OPD	1	Negative
FE006044052	Y	Y		Y		N	Results for all tests are not available	Typhoid cases	1	Pakistan	2	AKU: Aga Khan University hospital	4		30	> 17	3	Female	2	OPD	1	Positive	Negative		Negative	Negative		Negative	Positive		Positive	Negative		Negative	Negative		Negative	Negative		Negative	Negative		Negative	Positive		Positive	Negative		Negative
FE006044053	Y	Y		Y		N	Results for all tests are not available	Non-typhoid cases	2	Pakistan	2	AKU: Aga Khan University hospital	4		62	> 17	3	Female	2	OPD	1	Negative	Negative		Negative	Negative		Negative	Negative		Negative	Negative		Negative	Negative		Negative	Negative		Negative	Negative		Negative	Positive		Positive	Negative		Negative
FE006044054	Y	Y		N	No test result is available	N	Results for all tests are not available	Non-typhoid cases	2	Pakistan	2	AKU: Aga Khan University hospital	4		14.001368925	> 12 and <= 17	2	Male	1	OPD	1	Negative
FE006044055	Y	Y		N	No test result is available	N	Results for all tests are not available	Non-typhoid cases	2	Pakistan	2	AKU: Aga Khan University hospital	4		31.206023272	> 17	3	Male	1	OPD	1	Negative
FE006044056	Y	Y		N	No test result is available	N	Results for all tests are not available	Non-typhoid cases	2	Pakistan	2	AKU: Aga Khan University hospital	4		15	> 12 and <= 17	2	Male	1	OPD	1	Negative
FE006044057	Y	Y		N	No test result is available	N	Results for all tests are not available	Non-typhoid cases	2	Pakistan	2	AKU: Aga Khan University hospital	4		34.160164271	> 17	3	Female	2	OPD	1	Negative
FE006044058	Y	Y		N	No test result is available	N	Results for all tests are not available	Non-typhoid cases	2	Pakistan	2	AKU: Aga Khan University hospital	4		10.532511978	<= 12	1	Male	1	OPD	1	Negative
FE006044059	Y	Y		N	No test result is available	N	Results for all tests are not available	Non-typhoid cases	2	Pakistan	2	AKU: Aga Khan University hospital	4		29.511293634	> 17	3	Female	2	OPD	1	Negative
FE006044060	Y	Y		N	No test result is available	N	Results for all tests are not available	Non-typhoid cases	2	Pakistan	2	AKU: Aga Khan University hospital	4		20	> 17	3	Male	1	OPD	1	Negative
FE006044061	Y	Y		N	No test result is available	N	Results for all tests are not available	Non-typhoid cases	2	Pakistan	2	AKU: Aga Khan University hospital	4		45	> 17	3	Female	2	OPD	1	Negative
FE006044062	Y	Y		N	No test result is available	N	Results for all tests are not available	Non-typhoid cases	2	Pakistan	2	AKU: Aga Khan University hospital	4		11.764544832	<= 12	1	Male	1	OPD	1	Negative
FE006044063	Y	Y		N	No test result is available	N	Results for all tests are not available	Non-typhoid cases	2	Pakistan	2	AKU: Aga Khan University hospital	4		60	> 17	3	Male	1	OPD	1	Negative
FE006044064	Y	Y		N	No test result is available	N	Results for all tests are not available	Non-valid cases	3	Pakistan	2	AKU: Aga Khan University hospital	4		19.008898015	> 17	3	Female	2	OPD	1	Contamination
FE006044065	Y	Y		Y		N	Results for all tests are not available	Non-typhoid cases	2	Pakistan	2	AKU: Aga Khan University hospital	4		25.478439425	> 17	3	Female	2	OPD	1	Negative	Negative		Negative	Negative		Negative	Negative		Negative	Negative		Negative	Negative		Negative	Negative		Negative	Negative		Negative	Negative		Negative	Negative		Negative
FE006044066	Y	Y		N	No test result is available	N	Results for all tests are not available	Non-typhoid cases	2	Pakistan	2	AKU: Aga Khan University hospital	4		27.140314853	> 17	3	Male	1	OPD	1	Negative
FE006044067	Y	Y		N	No test result is available	N	Results for all tests are not available	Non-typhoid cases	2	Pakistan	2	AKU: Aga Khan University hospital	4		2.7816563997	<= 12	1	Female	2	OPD	1	Negative
FE006044068	Y	Y		N	No test result is available	N	Results for all tests are not available	Non-typhoid cases	2	Pakistan	2	AKU: Aga Khan University hospital	4		26.275154004	> 17	3	Female	2	OPD	1	Negative
FE006044069	Y	Y		N	No test result is available	N	Results for all tests are not available	Non-typhoid cases	2	Pakistan	2	AKU: Aga Khan University hospital	4		3.65229295	<= 12	1	Female	2	OPD	1	Negative
FE006044070	Y	Y		Y		N	Results for all tests are not available	Non-typhoid cases	2	Pakistan	2	AKU: Aga Khan University hospital	4		6	<= 12	1	Female	2	OPD	1	Negative	Negative		Negative	Negative		Negative	Negative		Negative	Negative		Negative	Negative		Negative	Negative		Negative	Negative		Negative	Negative		Negative	Negative		Negative
FE006044071	Y	Y		N	No test result is available	N	Results for all tests are not available	Non-typhoid cases	2	Pakistan	2	AKU: Aga Khan University hospital	4		13.500342231	> 12 and <= 17	2	Male	1	OPD	1	Negative
FE006044072	Y	Y		N	No test result is available	N	Results for all tests are not available	Non-typhoid cases	2	Pakistan	2	AKU: Aga Khan University hospital	4		12.668035592	> 12 and <= 17	2	Male	1	OPD	1	Negative
FE006044073	Y	Y		N	No test result is available	N	Results for all tests are not available	Non-typhoid cases	2	Pakistan	2	AKU: Aga Khan University hospital	4		22	> 17	3	Female	2	OPD	1	Negative
FE006044074	Y	Y		N	No test result is available	N	Results for all tests are not available	Non-typhoid cases	2	Pakistan	2	AKU: Aga Khan University hospital	4		64.610540726	> 17	3	Female	2	OPD	1	Negative
FE006044075	Y	Y		Y		N	Results for all tests are not available	Non-typhoid cases	2	Pakistan	2	AKU: Aga Khan University hospital	4		32.761122519	> 17	3	Male	1	OPD	1	Negative	Negative		Negative	Negative		Negative	Negative		Negative	Negative		Negative	Negative		Negative	Negative		Negative	Negative		Negative	Negative		Negative	Negative		Negative
FE006044076	Y	Y		Y		N	Results for all tests are not available	Typhoid cases	1	Pakistan	2	AKU: Aga Khan University hospital	4		27.446954141	> 17	3	Male	1	OPD	1	Positive	Negative		Negative	Positive		Positive	Negative		Negative	Negative		Negative	Negative		Negative	Positive		Positive	Positive		Positive	Positive		Positive	Negative		Negative
FE006044077	Y	Y		N	No test result is available	N	Results for all tests are not available	Non-typhoid cases	2	Pakistan	2	AKU: Aga Khan University hospital	4		9.9055441478	<= 12	1	Female	2	OPD	1	Negative
FE006044078	Y	Y		Y		N	Results for all tests are not available	Typhoid cases	1	Pakistan	2	AKU: Aga Khan University hospital	4		19.575633128	> 17	3	Female	2	OPD	1	Positive	Negative		Negative	Negative		Negative	Negative		Negative	Negative		Negative	Positive		Positive	Positive		Positive	Positive		Positive	Positive		Positive	Negative		Negative
FE006055001	Y	Y		N	No test result is available	N	Results for all tests are not available	Non-typhoid cases	2	Pakistan	2	Aga Khan Diagnostic Centre Kharadar	5		20	> 17	3	Female	2	OPD	1	Negative
FE006055002	Y	Y		N	No test result is available	N	Results for all tests are not available	Non-typhoid cases	2	Pakistan	2	Aga Khan Diagnostic Centre Kharadar	5		50	> 17	3	Female	2	OPD	1	Negative
FE006055003	Y	Y		N	No test result is available	N	Results for all tests are not available	Non-typhoid cases	2	Pakistan	2	Aga Khan Diagnostic Centre Kharadar	5		2	<= 12	1	Female	2	OPD	1	Negative
FE006055004	Y	Y		N	No test result is available	N	Results for all tests are not available	Non-typhoid cases	2	Pakistan	2	Aga Khan Diagnostic Centre Kharadar	5		36	> 17	3	Female	2	OPD	1	Negative
FE006055005	Y	Y		N	No test result is available	N	Results for all tests are not available	Non-typhoid cases	2	Pakistan	2	Aga Khan Diagnostic Centre Kharadar	5		2	<= 12	1	Male	1	OPD	1	Negative
FE006055006	Y	Y		N	No test result is available	N	Results for all tests are not available	Non-typhoid cases	2	Pakistan	2	Aga Khan Diagnostic Centre Kharadar	5		10	<= 12	1	Female	2	OPD	1	Negative
FE006055007	Y	Y		N	No test result is available	N	Results for all tests are not available	Non-typhoid cases	2	Pakistan	2	Aga Khan Diagnostic Centre Kharadar	5		43	> 17	3	Female	2	OPD	1	Negative
FE006055008	Y	Y		N	No test result is available	N	Results for all tests are not available	Non-typhoid cases	2	Pakistan	2	Aga Khan Diagnostic Centre Kharadar	5		45	> 17	3	Female	2	OPD	1	Negative
FE006055009	Y	Y		N	No test result is available	N	Results for all tests are not available	Non-typhoid cases	2	Pakistan	2	Aga Khan Diagnostic Centre Kharadar	5		5	<= 12	1	Male	1	OPD	1	Negative
FE006055010	Y	Y		Y		N	Results for all tests are not available	Typhoid cases	1	Pakistan	2	Aga Khan Diagnostic Centre Kharadar	5		4.7091033539	<= 12	1	Female	2	OPD	1	Positive	Negative		Negative	Negative		Negative	Negative		Negative	Negative		Negative	Positive		Positive	Negative		Negative	Negative		Negative	Negative		Negative	Negative		Negative
FE006055011	Y	Y		N	No test result is available	N	Results for all tests are not available	Non-typhoid cases	2	Pakistan	2	Aga Khan Diagnostic Centre Kharadar	5		3	<= 12	1	Male	1	OPD	1	Negative
FE006055012	Y	Y		N	No test result is available	N	Results for all tests are not available	Non-typhoid cases	2	Pakistan	2	Aga Khan Diagnostic Centre Kharadar	5		50	> 17	3	Male	1	OPD	1	Negative
FE006055013	Y	Y		N	No test result is available	N	Results for all tests are not available	Non-typhoid cases	2	Pakistan	2	Aga Khan Diagnostic Centre Kharadar	5		38	> 17	3	Male	1	OPD	1	Negative
FE006055014	Y	Y		N	No test result is available	N	Results for all tests are not available	Non-typhoid cases	2	Pakistan	2	Aga Khan Diagnostic Centre Kharadar	5		60	> 17	3	Male	1	OPD	1	Negative
FE006055015	Y	Y		Y		N	Results for all tests are not available	Non-typhoid cases	2	Pakistan	2	Aga Khan Diagnostic Centre Kharadar	5		4	<= 12	1	Male	1	OPD	1	Negative	Negative		Negative	Negative		Negative	Negative		Negative	Negative		Negative	Negative		Negative	Negative		Negative	Negative		Negative	Negative		Negative	Negative		Negative
FE006055016	Y	Y		N	No test result is available	N	Results for all tests are not available	Non-typhoid cases	2	Pakistan	2	Aga Khan Diagnostic Centre Kharadar	5		7	<= 12	1	Male	1	OPD	1	Negative
FE006055017	Y	Y		N	No test result is available	N	Results for all tests are not available	Non-typhoid cases	2	Pakistan	2	Aga Khan Diagnostic Centre Kharadar	5		4	<= 12	1	Male	1	OPD	1	Negative
FE006055018	Y	Y		N	No test result is available	N	Results for all tests are not available	Non-typhoid cases	2	Pakistan	2	Aga Khan Diagnostic Centre Kharadar	5		24	> 17	3	Male	1	OPD	1	Negative
FE006055019	Y	Y		Y		N	Results for all tests are not available	Non-typhoid cases	2	Pakistan	2	Aga Khan Diagnostic Centre Kharadar	5		16	> 12 and <= 17	2	Male	1	OPD	1	Negative	Negative		Negative	Negative		Negative	Negative		Negative	Positive		Positive	Positive		Positive	Positive		Positive	Negative		Negative	Positive		Positive	Negative		Negative
FE006055020	Y	Y		N	No test result is available	N	Results for all tests are not available	Non-typhoid cases	2	Pakistan	2	Aga Khan Diagnostic Centre Kharadar	5		28	> 17	3	Female	2	OPD	1	Negative
FE006055021	Y	Y		N	No test result is available	N	Results for all tests are not available	Non-typhoid cases	2	Pakistan	2	Aga Khan Diagnostic Centre Kharadar	5		9	<= 12	1	Male	1	OPD	1	Negative
FE006055022	Y	Y		N	No test result is available	N	Results for all tests are not available	Non-typhoid cases	2	Pakistan	2	Aga Khan Diagnostic Centre Kharadar	5		38	> 17	3	Female	2	OPD	1	Negative
FE006055023	Y	Y		N	No test result is available	N	Results for all tests are not available	Non-typhoid cases	2	Pakistan	2	Aga Khan Diagnostic Centre Kharadar	5		13	> 12 and <= 17	2	Female	2	OPD	1	Negative
FE006055024	Y	Y		N	No test result is available	N	Results for all tests are not available	Non-typhoid cases	2	Pakistan	2	Aga Khan Diagnostic Centre Kharadar	5		22	> 17	3	Male	1	OPD	1	Negative
FE006055025	Y	Y		N	No test result is available	N	Results for all tests are not available	Non-typhoid cases	2	Pakistan	2	Aga Khan Diagnostic Centre Kharadar	5		3	<= 12	1	Male	1	OPD	1	Negative
FE006055026	Y	Y		Y		N	Results for all tests are not available	Typhoid cases	1	Pakistan	2	Aga Khan Diagnostic Centre Kharadar	5		25	> 17	3	Male	1	OPD	1	Positive	Negative		Negative	Negative		Negative	Negative		Negative	Negative		Negative	Negative		Negative	Positive		Positive	Negative		Negative	Positive		Positive	Negative		Negative
FE006055027	Y	Y		N	No test result is available	N	Results for all tests are not available	Non-valid cases	3	Pakistan	2	Aga Khan Diagnostic Centre Kharadar	5		50	> 17	3	Female	2	OPD	1	Contamination
FE006055028	Y	Y		N	No test result is available	N	Results for all tests are not available	Non-typhoid cases	2	Pakistan	2	Aga Khan Diagnostic Centre Kharadar	5		2	<= 12	1	Male	1	OPD	1	Negative
FE006055029	Y	Y		N	No test result is available	N	Results for all tests are not available	Non-typhoid cases	2	Pakistan	2	Aga Khan Diagnostic Centre Kharadar	5		3	<= 12	1	Female	2	OPD	1	Negative
FE006055030	Y	Y		N	No test result is available	N	Results for all tests are not available	Non-typhoid cases	2	Pakistan	2	Aga Khan Diagnostic Centre Kharadar	5		3	<= 12	1	Male	1	OPD	1	Negative
FE006055031	Y	Y		Y		N	Results for all tests are not available	Non-typhoid cases	2	Pakistan	2	Aga Khan Diagnostic Centre Kharadar	5		40	> 17	3	Female	2	OPD	1	Negative	Negative		Negative	Negative		Negative	Negative		Negative	Negative		Negative	Negative		Negative	Negative		Negative	Negative		Negative	Positive		Positive	Negative		Negative
FE006055032	Y	Y		N	No test result is available	N	Results for all tests are not available	Non-typhoid cases	2	Pakistan	2	Aga Khan Diagnostic Centre Kharadar	5		6	<= 12	1	Male	1	OPD	1	Negative
FE006055033	Y	Y		N	No test result is available	N	Results for all tests are not available	Non-valid cases	3	Pakistan	2	Aga Khan Diagnostic Centre Kharadar	5		40	> 17	3	Male	1	OPD	1	Contamination
FE006055034	Y	Y		N	No test result is available	N	Results for all tests are not available	Non-typhoid cases	2	Pakistan	2	Aga Khan Diagnostic Centre Kharadar	5		28	> 17	3	Male	1	OPD	1	Negative
FE006055035	Y	Y		N	No test result is available	N	Results for all tests are not available	Non-typhoid cases	2	Pakistan	2	Aga Khan Diagnostic Centre Kharadar	5		18	> 17	3	Female	2	OPD	1	Negative
FE006055036	Y	Y		N	No test result is available	N	Results for all tests are not available	Non-typhoid cases	2	Pakistan	2	Aga Khan Diagnostic Centre Kharadar	5		5	<= 12	1	Female	2	OPD	1	Negative
FE006055037	Y	Y		Y		N	Results for all tests are not available	Non-typhoid cases	2	Pakistan	2	Aga Khan Diagnostic Centre Kharadar	5		27	> 17	3	Female	2	OPD	1	Negative	Negative		Negative	Negative		Negative	Negative		Negative	Negative		Negative	Negative		Negative	Negative		Negative	Negative		Negative	Positive		Positive	Negative		Negative
FE006055038	Y	Y		N	No test result is available	N	Results for all tests are not available	Non-typhoid cases	2	Pakistan	2	Aga Khan Diagnostic Centre Kharadar	5		18	> 17	3	Female	2	OPD	1	Negative
FE006055039	Y	Y		N	No test result is available	N	Results for all tests are not available	Non-typhoid cases	2	Pakistan	2	Aga Khan Diagnostic Centre Kharadar	5		30	> 17	3	Female	2	OPD	1	Negative
FE006055040	Y	Y		N	No test result is available	N	Results for all tests are not available	Non-valid cases	3	Pakistan	2	Aga Khan Diagnostic Centre Kharadar	5		50	> 17	3	Female	2	OPD	1	Contamination
FE006055041	Y	Y		N	No test result is available	N	Results for all tests are not available	Non-typhoid cases	2	Pakistan	2	Aga Khan Diagnostic Centre Kharadar	5		52	> 17	3	Female	2	OPD	1	Negative
FE006055042	Y	Y		N	No test result is available	N	Results for all tests are not available	Non-typhoid cases	2	Pakistan	2	Aga Khan Diagnostic Centre Kharadar	5		42	> 17	3	Male	1	OPD	1	Negative
FE006055043	Y	Y		N	No test result is available	N	Results for all tests are not available	Non-typhoid cases	2	Pakistan	2	Aga Khan Diagnostic Centre Kharadar	5		25	> 17	3	Male	1	OPD	1	Negative
FE006055044	Y	Y		N	No test result is available	N	Results for all tests are not available	Non-typhoid cases	2	Pakistan	2	Aga Khan Diagnostic Centre Kharadar	5		40	> 17	3	Female	2	OPD	1	Negative
FE006055045	Y	Y		N	No test result is available	N	Results for all tests are not available	Non-typhoid cases	2	Pakistan	2	Aga Khan Diagnostic Centre Kharadar	5		38	> 17	3	Male	1	OPD	1	Negative
FE006055046	Y	Y		N	No test result is available	N	Results for all tests are not available	Non-typhoid cases	2	Pakistan	2	Aga Khan Diagnostic Centre Kharadar	5		55	> 17	3	Male	1	OPD	1	Negative
FE006055047	Y	Y		Y		N	Results for all tests are not available	Non-typhoid cases	2	Pakistan	2	Aga Khan Diagnostic Centre Kharadar	5		18	> 17	3	Female	2	OPD	1	Negative	Negative		Negative	Negative		Negative	Negative		Negative	Positive		Positive	Positive		Positive	Positive		Positive	Negative		Negative	Positive		Positive	Negative		Negative
FE006055048	Y	Y		N	No test result is available	N	Results for all tests are not available	Non-typhoid cases	2	Pakistan	2	Aga Khan Diagnostic Centre Kharadar	5		20	> 17	3	Male	1	OPD	1	Negative
FE006055049	Y	Y		N	No test result is available	N	Results for all tests are not available	Non-typhoid cases	2	Pakistan	2	Aga Khan Diagnostic Centre Kharadar	5		34	> 17	3	Female	2	OPD	1	Negative
FE006055050	Y	Y		N	No test result is available	N	Results for all tests are not available	Non-typhoid cases	2	Pakistan	2	Aga Khan Diagnostic Centre Kharadar	5		25	> 17	3	Male	1	OPD	1	Negative
FE006055051	Y	Y		N	No test result is available	N	Results for all tests are not available	Non-typhoid cases	2	Pakistan	2	Aga Khan Diagnostic Centre Kharadar	5		2	<= 12	1	Female	2	OPD	1	Negative
FE006055052	Y	Y		N	No test result is available	N	Results for all tests are not available	Non-typhoid cases	2	Pakistan	2	Aga Khan Diagnostic Centre Kharadar	5		6	<= 12	1	Male	1	OPD	1	Negative
FE006055053	Y	Y		Y		N	Results for all tests are not available	Typhoid cases	1	Pakistan	2	Aga Khan Diagnostic Centre Kharadar	5		4.2354551677	<= 12	1	Male	1	OPD	1	Positive	Negative		Negative	Negative		Negative	Negative		Negative	Negative		Negative	Negative		Negative	Negative		Negative	Negative		Negative	Negative		Negative	Negative		Negative
FE006055054	Y	Y		Y		N	Results for all tests are not available	Non-typhoid cases	2	Pakistan	2	Aga Khan Diagnostic Centre Kharadar	5		5	<= 12	1	Male	1	OPD	1	Negative	Negative		Negative	Negative		Negative	Negative		Negative	Negative		Negative	Negative		Negative	Negative		Negative	Negative		Negative	Negative		Negative	Negative		Negative
FE006055055	Y	Y		N	No test result is available	N	Results for all tests are not available	Non-typhoid cases	2	Pakistan	2	Aga Khan Diagnostic Centre Kharadar	5		3.3538672142	<= 12	1	Female	2	OPD	1	Negative
FE006055056	Y	Y		N	No test result is available	N	Results for all tests are not available	Non-typhoid cases	2	Pakistan	2	Aga Khan Diagnostic Centre Kharadar	5		18	> 17	3	Female	2	OPD	1	Negative
FE006055057	Y	Y		N	No test result is available	N	Results for all tests are not available	Non-typhoid cases	2	Pakistan	2	Aga Khan Diagnostic Centre Kharadar	5		24	> 17	3	Male	1	OPD	1	Negative
FE006055058	Y	Y		N	No test result is available	N	Results for all tests are not available	Non-typhoid cases	2	Pakistan	2	Aga Khan Diagnostic Centre Kharadar	5		55	> 17	3	Male	1	OPD	1	Negative
FE006055059	Y	Y		N	No test result is available	N	Results for all tests are not available	Non-typhoid cases	2	Pakistan	2	Aga Khan Diagnostic Centre Kharadar	5		55	> 17	3	Male	1	OPD	1	Negative
FE006055060	Y	Y		N	No test result is available	N	Results for all tests are not available	Non-typhoid cases	2	Pakistan	2	Aga Khan Diagnostic Centre Kharadar	5		12	<= 12	1	Female	2	OPD	1	Negative
FE006055061	Y	Y		N	No test result is available	N	Results for all tests are not available	Non-typhoid cases	2	Pakistan	2	Aga Khan Diagnostic Centre Kharadar	5		6	<= 12	1	Female	2	OPD	1	Negative
FE006055062	Y	Y		N	No test result is available	N	Results for all tests are not available	Non-typhoid cases	2	Pakistan	2	Aga Khan Diagnostic Centre Kharadar	5		18	> 17	3	Male	1	OPD	1	Negative
FE006055063	Y	Y		N	No test result is available	N	Results for all tests are not available	Non-typhoid cases	2	Pakistan	2	Aga Khan Diagnostic Centre Kharadar	5		42	> 17	3	Female	2	OPD	1	Negative
FE006055064	Y	Y		N	No test result is available	N	Results for all tests are not available	Non-typhoid cases	2	Pakistan	2	Aga Khan Diagnostic Centre Kharadar	5		5	<= 12	1	Male	1	OPD	1	Negative
FE006055065	Y	Y		N	No test result is available	N	Results for all tests are not available	Non-typhoid cases	2	Pakistan	2	Aga Khan Diagnostic Centre Kharadar	5		55	> 17	3	Female	2	OPD	1	Negative
FE006055066	Y	Y		Y		N	Results for all tests are not available	Non-typhoid cases	2	Pakistan	2	Aga Khan Diagnostic Centre Kharadar	5		19	> 17	3	Female	2	OPD	1	Negative	Negative		Negative	Negative		Negative	Negative		Negative	Negative		Negative	Positive		Positive	Negative		Negative	Negative		Negative	Negative		Negative	Negative		Negative
FE006055067	Y	Y		N	No test result is available	N	Results for all tests are not available	Non-typhoid cases	2	Pakistan	2	Aga Khan Diagnostic Centre Kharadar	5		2	<= 12	1	Male	1	OPD	1	Negative
FE006055068	Y	Y		N	No test result is available	N	Results for all tests are not available	Non-typhoid cases	2	Pakistan	2	Aga Khan Diagnostic Centre Kharadar	5		11	<= 12	1	Male	1	OPD	1	Negative
FE006055069	Y	Y		N	No test result is available	N	Results for all tests are not available	Non-typhoid cases	2	Pakistan	2	Aga Khan Diagnostic Centre Kharadar	5		25	> 17	3	Female	2	OPD	1	Negative
FE006055070	Y	Y		Y		N	Results for all tests are not available	Typhoid cases	1	Pakistan	2	Aga Khan Diagnostic Centre Kharadar	5		5	<= 12	1	Male	1	OPD	1	Positive	Negative		Negative	Negative		Negative	Negative		Negative	Positive		Positive	Positive		Positive	Positive		Positive	Positive		Positive	Positive		Positive	Negative		Negative
FE006055071	Y	Y		N	No test result is available	N	Results for all tests are not available	Non-typhoid cases	2	Pakistan	2	Aga Khan Diagnostic Centre Kharadar	5		23	> 17	3	Male	1	OPD	1	Negative
FE006055072	Y	Y		N	No test result is available	N	Results for all tests are not available	Non-typhoid cases	2	Pakistan	2	Aga Khan Diagnostic Centre Kharadar	5		19	> 17	3	Male	1	OPD	1	Negative
FE006055073	Y	Y		N	No test result is available	N	Results for all tests are not available	Non-typhoid cases	2	Pakistan	2	Aga Khan Diagnostic Centre Kharadar	5		61	> 17	3	Female	2	OPD	1	Negative
FE006055074	Y	Y		Y		N	Results for all tests are not available	Non-typhoid cases	2	Pakistan	2	Aga Khan Diagnostic Centre Kharadar	5		27	> 17	3	Female	2	OPD	1	Negative	Negative		Negative	Negative		Negative	Negative		Negative	Negative		Negative	Negative		Negative	Negative		Negative	Negative		Negative	Positive		Positive	Negative		Negative
FE006055075	Y	Y		N	No test result is available	N	Results for all tests are not available	Non-valid cases	3	Pakistan	2	Aga Khan Diagnostic Centre Kharadar	5		25	> 17	3	Female	2	OPD	1	Contamination
FE006055076	Y	Y		N	No test result is available	N	Results for all tests are not available	Non-typhoid cases	2	Pakistan	2	Aga Khan Diagnostic Centre Kharadar	5		50	> 17	3	Male	1	OPD	1	Negative
FE006055077	Y	Y		N	No test result is available	N	Results for all tests are not available	Non-typhoid cases	2	Pakistan	2	Aga Khan Diagnostic Centre Kharadar	5		5	<= 12	1	Male	1	OPD	1	Negative
FE006055078	Y	Y		N	No test result is available	N	Results for all tests are not available	Non-typhoid cases	2	Pakistan	2	Aga Khan Diagnostic Centre Kharadar	5		4	<= 12	1	Male	1	OPD	1	Negative
FE006055079	Y	Y		N	No test result is available	N	Results for all tests are not available	Non-typhoid cases	2	Pakistan	2	Aga Khan Diagnostic Centre Kharadar	5		29	> 17	3	Male	1	OPD	1	Negative
FE006055080	Y	Y		N	No test result is available	N	Results for all tests are not available	Non-typhoid cases	2	Pakistan	2	Aga Khan Diagnostic Centre Kharadar	5		53	> 17	3	Male	1	OPD	1	Negative
FE006055081	Y	Y		Y		N	Results for all tests are not available	Typhoid cases	1	Pakistan	2	Aga Khan Diagnostic Centre Kharadar	5		2	<= 12	1	Female	2	OPD	1	Positive	Negative		Negative	Negative		Negative	Negative		Negative	Positive		Positive	Negative		Negative	Positive		Positive	Positive		Positive	Negative		Negative	Negative		Negative
FE006055082	Y	Y		N	No test result is available	N	Results for all tests are not available	Non-typhoid cases	2	Pakistan	2	Aga Khan Diagnostic Centre Kharadar	5		47	> 17	3	Male	1	OPD	1	Negative
FE006055083	Y	Y		N	No test result is available	N	Results for all tests are not available	Non-typhoid cases	2	Pakistan	2	Aga Khan Diagnostic Centre Kharadar	5		15	> 12 and <= 17	2	Female	2	OPD	1	Negative
FE006055084	Y	Y		N	No test result is available	N	Results for all tests are not available	Non-valid cases	3	Pakistan	2	Aga Khan Diagnostic Centre Kharadar	5		22	> 17	3	Female	2	OPD	1	Contamination
FE006055085	Y	Y		N	No test result is available	N	Results for all tests are not available	Non-typhoid cases	2	Pakistan	2	Aga Khan Diagnostic Centre Kharadar	5		35	> 17	3	Female	2	OPD	1	Negative
FE006055086	Y	Y		N	No test result is available	N	Results for all tests are not available	Non-typhoid cases	2	Pakistan	2	Aga Khan Diagnostic Centre Kharadar	5		7	<= 12	1	Male	1	OPD	1	Negative
FE006055087	Y	Y		N	No test result is available	N	Results for all tests are not available	Non-typhoid cases	2	Pakistan	2	Aga Khan Diagnostic Centre Kharadar	5		28	> 17	3	Male	1	OPD	1	Negative
FE006055088	Y	Y		Y		N	Results for all tests are not available	Non-typhoid cases	2	Pakistan	2	Aga Khan Diagnostic Centre Kharadar	5		3	<= 12	1	Female	2	OPD	1	Negative	Negative		Negative	Negative		Negative	Negative		Negative	Negative		Negative	Negative		Negative	Negative		Negative	Negative		Negative	Negative		Negative	Negative		Negative
FE006055089	Y	Y		N	No test result is available	N	Results for all tests are not available	Non-typhoid cases	2	Pakistan	2	Aga Khan Diagnostic Centre Kharadar	5		60	> 17	3	Male	1	OPD	1	Negative
FE006055090	Y	Y		N	No test result is available	N	Results for all tests are not available	Non-typhoid cases	2	Pakistan	2	Aga Khan Diagnostic Centre Kharadar	5		24	> 17	3	Female	2	OPD	1	Negative
FE006055091	Y	Y		N	No test result is available	N	Results for all tests are not available	Non-typhoid cases	2	Pakistan	2	Aga Khan Diagnostic Centre Kharadar	5		15	> 12 and <= 17	2	Male	1	OPD	1	Negative
FE006055092	Y	Y		Y		N	Results for all tests are not available	Non-typhoid cases	2	Pakistan	2	Aga Khan Diagnostic Centre Kharadar	5		2	<= 12	1	Female	2	OPD	1	Negative	Negative		Negative	Negative		Negative	Negative		Negative	Negative		Negative	Negative		Negative	Negative		Negative	Negative		Negative	Negative		Negative	Negative		Negative
FE006055093	Y	Y		N	No test result is available	N	Results for all tests are not available	Non-typhoid cases	2	Pakistan	2	Aga Khan Diagnostic Centre Kharadar	5		15	> 12 and <= 17	2	Female	2	OPD	1	Negative
FE006055094	Y	Y		N	No test result is available	N	Results for all tests are not available	Non-typhoid cases	2	Pakistan	2	Aga Khan Diagnostic Centre Kharadar	5		25	> 17	3	Female	2	OPD	1	Negative
FE006055095	Y	Y		N	No test result is available	N	Results for all tests are not available	Non-valid cases	3	Pakistan	2	Aga Khan Diagnostic Centre Kharadar	5		50	> 17	3	Male	1	OPD	1	Contamination
FE006055096	Y	Y		N	No test result is available	N	Results for all tests are not available	Non-valid cases	3	Pakistan	2	Aga Khan Diagnostic Centre Kharadar	5		50	> 17	3	Male	1	OPD	1	Contamination
FE006055097	Y	Y		N	No test result is available	N	Results for all tests are not available	Non-valid cases	3	Pakistan	2	Aga Khan Diagnostic Centre Kharadar	5		35	> 17	3	Female	2	OPD	1	Contamination
FE006055098	Y	Y		N	No test result is available	N	Results for all tests are not available	Non-typhoid cases	2	Pakistan	2	Aga Khan Diagnostic Centre Kharadar	5		63	> 17	3	Male	1	OPD	1	Negative
FE006055099	Y	Y		N	No test result is available	N	Results for all tests are not available	Non-typhoid cases	2	Pakistan	2	Aga Khan Diagnostic Centre Kharadar	5		6	<= 12	1	Male	1	OPD	1	Negative
FE006055100	Y	Y		N	No test result is available	N	Results for all tests are not available	Non-typhoid cases	2	Pakistan	2	Aga Khan Diagnostic Centre Kharadar	5		5	<= 12	1	Male	1	OPD	1	Negative
FE006055101	Y	Y		N	No test result is available	N	Results for all tests are not available	Non-typhoid cases	2	Pakistan	2	Aga Khan Diagnostic Centre Kharadar	5		10	<= 12	1	Female	2	OPD	1	Negative
FE006055102	Y	Y		N	No test result is available	N	Results for all tests are not available	Non-typhoid cases	2	Pakistan	2	Aga Khan Diagnostic Centre Kharadar	5		7	<= 12	1	Male	1	OPD	1	Negative
FE006055103	Y	Y		N	No test result is available	N	Results for all tests are not available	Non-typhoid cases	2	Pakistan	2	Aga Khan Diagnostic Centre Kharadar	5		27	> 17	3	Female	2	OPD	1	Negative
FE006055104	Y	Y		N	No test result is available	N	Results for all tests are not available	Non-typhoid cases	2	Pakistan	2	Aga Khan Diagnostic Centre Kharadar	5		3	<= 12	1	Male	1	OPD	1	Negative
FE006055105	Y	Y		N	No test result is available	N	Results for all tests are not available	Non-typhoid cases	2	Pakistan	2	Aga Khan Diagnostic Centre Kharadar	5		50	> 17	3	Female	2	OPD	1	Negative
FE006055106	Y	Y		N	No test result is available	N	Results for all tests are not available	Non-typhoid cases	2	Pakistan	2	Aga Khan Diagnostic Centre Kharadar	5		23	> 17	3	Male	1	OPD	1	Negative
FE006055107	Y	Y		N	No test result is available	N	Results for all tests are not available	Non-typhoid cases	2	Pakistan	2	Aga Khan Diagnostic Centre Kharadar	5		5	<= 12	1	Female	2	OPD	1	Negative
FE006055108	Y	Y		Y		N	Results for all tests are not available	Typhoid cases	1	Pakistan	2	Aga Khan Diagnostic Centre Kharadar	5		3	<= 12	1	Male	1	OPD	1	Positive	Positive		Positive	Positive		Positive	Negative		Negative	Positive		Positive	Positive		Positive	Positive		Positive	Positive		Positive	Positive		Positive	Negative		Negative
FE006055109	Y	Y		N	No test result is available	N	Results for all tests are not available	Non-typhoid cases	2	Pakistan	2	Aga Khan Diagnostic Centre Kharadar	5		49	> 17	3	Male	1	OPD	1	Negative
FE006055110	Y	Y		N	No test result is available	N	Results for all tests are not available	Non-typhoid cases	2	Pakistan	2	Aga Khan Diagnostic Centre Kharadar	5		14	> 12 and <= 17	2	Female	2	OPD	1	Negative
FE006055111	Y	Y		N	No test result is available	N	Results for all tests are not available	Non-typhoid cases	2	Pakistan	2	Aga Khan Diagnostic Centre Kharadar	5		50	> 17	3	Female	2	OPD	1	Negative
FE006055112	Y	Y		N	No test result is available	N	Results for all tests are not available	Non-typhoid cases	2	Pakistan	2	Aga Khan Diagnostic Centre Kharadar	5		65	> 17	3	Male	1	OPD	1	Negative
FE006055113	Y	Y		N	No test result is available	N	Results for all tests are not available	Non-valid cases	3	Pakistan	2	Aga Khan Diagnostic Centre Kharadar	5		16	> 12 and <= 17	2	Male	1	OPD	1	Contamination
FE006055114	Y	Y		N	No test result is available	N	Results for all tests are not available	Non-typhoid cases	2	Pakistan	2	Aga Khan Diagnostic Centre Kharadar	5		7	<= 12	1	Female	2	OPD	1	Negative
FE006055115	Y	Y		N	No test result is available	N	Results for all tests are not available	Non-typhoid cases	2	Pakistan	2	Aga Khan Diagnostic Centre Kharadar	5		30	> 17	3	Male	1	OPD	1	Negative
FE006055116	Y	Y		N	No test result is available	N	Results for all tests are not available	Non-typhoid cases	2	Pakistan	2	Aga Khan Diagnostic Centre Kharadar	5		21	> 17	3	Female	2	OPD	1	Negative
FE006055117	Y	Y		N	No test result is available	N	Results for all tests are not available	Non-valid cases	3	Pakistan	2	Aga Khan Diagnostic Centre Kharadar	5		4	<= 12	1	Female	2	OPD	1	Contamination
FE006055118	Y	Y		N	No test result is available	N	Results for all tests are not available	Non-typhoid cases	2	Pakistan	2	Aga Khan Diagnostic Centre Kharadar	5		59	> 17	3	Male	1	OPD	1	Negative
FE006055119	Y	Y		N	No test result is available	N	Results for all tests are not available	Non-typhoid cases	2	Pakistan	2	Aga Khan Diagnostic Centre Kharadar	5		7	<= 12	1	Male	1	OPD	1	Negative
FE006055120	Y	Y		N	No test result is available	N	Results for all tests are not available	Non-typhoid cases	2	Pakistan	2	Aga Khan Diagnostic Centre Kharadar	5		9	<= 12	1	Female	2	OPD	1	Negative
FE006055121	Y	Y		N	No test result is available	N	Results for all tests are not available	Non-typhoid cases	2	Pakistan	2	Aga Khan Diagnostic Centre Kharadar	5		55	> 17	3	Male	1	OPD	1	Negative
FE006055122	Y	Y		N	No test result is available	N	Results for all tests are not available	Non-typhoid cases	2	Pakistan	2	Aga Khan Diagnostic Centre Kharadar	5		2	<= 12	1	Male	1	OPD	1	Negative
FE006055123	Y	Y		Y		N	Results for all tests are not available	Non-typhoid cases	2	Pakistan	2	Aga Khan Diagnostic Centre Kharadar	5		13	> 12 and <= 17	2	Female	2	OPD	1	Negative	Negative		Negative	Negative		Negative	Negative		Negative	Negative		Negative	Negative		Negative	Negative		Negative	Negative		Negative	Positive		Positive	Negative		Negative
FE006055124	Y	Y		N	No test result is available	N	Results for all tests are not available	Non-typhoid cases	2	Pakistan	2	Aga Khan Diagnostic Centre Kharadar	5		40	> 17	3	Male	1	OPD	1	Negative
FE006055125	Y	Y		N	No test result is available	N	Results for all tests are not available	Non-typhoid cases	2	Pakistan	2	Aga Khan Diagnostic Centre Kharadar	5		13	> 12 and <= 17	2	Female	2	OPD	1	Negative
FE006055126	Y	Y		N	No test result is available	N	Results for all tests are not available	Non-valid cases	3	Pakistan	2	Aga Khan Diagnostic Centre Kharadar	5		52	> 17	3	Male	1	OPD	1	Contamination
FE006055127	Y	Y		N	No test result is available	N	Results for all tests are not available	Non-typhoid cases	2	Pakistan	2	Aga Khan Diagnostic Centre Kharadar	5		4	<= 12	1	Male	1	OPD	1	Negative
FE006055128	Y	Y		N	No test result is available	N	Results for all tests are not available	Non-typhoid cases	2	Pakistan	2	Aga Khan Diagnostic Centre Kharadar	5		8	<= 12	1	Male	1	OPD	1	Negative
FE006055129	Y	Y		N	No test result is available	N	Results for all tests are not available	Non-typhoid cases	2	Pakistan	2	Aga Khan Diagnostic Centre Kharadar	5		11	<= 12	1	Male	1	OPD	1	Negative
FE006055130	Y	Y		N	No test result is available	N	Results for all tests are not available	Non-typhoid cases	2	Pakistan	2	Aga Khan Diagnostic Centre Kharadar	5		4	<= 12	1	Male	1	OPD	1	Negative
FE006055131	Y	Y		N	No test result is available	N	Results for all tests are not available	Non-valid cases	3	Pakistan	2	Aga Khan Diagnostic Centre Kharadar	5		46	> 17	3	Female	2	OPD	1	Contamination
FE006055132	Y	Y		N	No test result is available	N	Results for all tests are not available	Non-typhoid cases	2	Pakistan	2	Aga Khan Diagnostic Centre Kharadar	5		28	> 17	3	Male	1	OPD	1	Negative
FE006055133	Y	Y		N	No test result is available	N	Results for all tests are not available	Non-typhoid cases	2	Pakistan	2	Aga Khan Diagnostic Centre Kharadar	5		16.34770705	> 12 and <= 17	2	Male	1	OPD	1	Negative
FE006055134	Y	Y		N	No test result is available	N	Results for all tests are not available	Non-valid cases	3	Pakistan	2	Aga Khan Diagnostic Centre Kharadar	5		4.0109514031	<= 12	1	Male	1	OPD	1	Contamination
FE006055135	Y	Y		Y		N	Results for all tests are not available	Non-typhoid cases	2	Pakistan	2	Aga Khan Diagnostic Centre Kharadar	5		42	> 17	3	Male	1	OPD	1	Negative	Negative		Negative	Negative		Negative	Negative		Negative	Negative		Negative	Negative		Negative	Positive		Positive	Positive		Positive	Negative		Negative	Negative		Negative
FE006055136	Y	Y		N	No test result is available	N	Results for all tests are not available	Non-typhoid cases	2	Pakistan	2	Aga Khan Diagnostic Centre Kharadar	5		48	> 17	3	Female	2	OPD	1	Negative
FE006055137	Y	Y		N	No test result is available	N	Results for all tests are not available	Non-typhoid cases	2	Pakistan	2	Aga Khan Diagnostic Centre Kharadar	5		14	> 12 and <= 17	2	Male	1	OPD	1	Negative
FE006055138	Y	Y		N	No test result is available	N	Results for all tests are not available	Non-typhoid cases	2	Pakistan	2	Aga Khan Diagnostic Centre Kharadar	5		3	<= 12	1	Male	1	OPD	1	Negative
FE006055139	Y	Y		N	No test result is available	N	Results for all tests are not available	Non-typhoid cases	2	Pakistan	2	Aga Khan Diagnostic Centre Kharadar	5		48	> 17	3	Female	2	OPD	1	Negative
FE006055140	Y	Y		N	No test result is available	N	Results for all tests are not available	Non-typhoid cases	2	Pakistan	2	Aga Khan Diagnostic Centre Kharadar	5		28	> 17	3	Female	2	OPD	1	Negative
FE006055141	Y	Y		N	No test result is available	N	Results for all tests are not available	Non-typhoid cases	2	Pakistan	2	Aga Khan Diagnostic Centre Kharadar	5		44	> 17	3	Male	1	OPD	1	Negative
FE006055142	Y	Y		N	No test result is available	N	Results for all tests are not available	Non-typhoid cases	2	Pakistan	2	Aga Khan Diagnostic Centre Kharadar	5		8	<= 12	1	Male	1	OPD	1	Negative
FE006055143	Y	Y		N	No test result is available	N	Results for all tests are not available	Non-typhoid cases	2	Pakistan	2	Aga Khan Diagnostic Centre Kharadar	5		14	> 12 and <= 17	2	Female	2	OPD	1	Negative
FE006055144	Y	Y		Y		N	Results for all tests are not available	Non-typhoid cases	2	Pakistan	2	Aga Khan Diagnostic Centre Kharadar	5		37	> 17	3	Female	2	OPD	1	Negative	Negative		Negative	Negative		Negative	Negative		Negative	Negative		Negative	Negative		Negative	Negative		Negative	Negative		Negative	Positive		Positive	Negative		Negative
FE006055145	Y	Y		N	No test result is available	N	Results for all tests are not available	Non-typhoid cases	2	Pakistan	2	Aga Khan Diagnostic Centre Kharadar	5		25	> 17	3	Male	1	OPD	1	Negative
FE006055146	Y	Y		N	No test result is available	N	Results for all tests are not available	Non-typhoid cases	2	Pakistan	2	Aga Khan Diagnostic Centre Kharadar	5		3	<= 12	1	Male	1	OPD	1	Negative
FE006055147	Y	Y		N	No test result is available	N	Results for all tests are not available	Non-typhoid cases	2	Pakistan	2	Aga Khan Diagnostic Centre Kharadar	5		7	<= 12	1	Female	2	OPD	1	Negative
FE006055148	Y	Y		N	No test result is available	N	Results for all tests are not available	Non-typhoid cases	2	Pakistan	2	Aga Khan Diagnostic Centre Kharadar	5		31.665982204	> 17	3	Female	2	OPD	1	Negative
FE006055149	Y	Y		N	No test result is available	N	Results for all tests are not available	Non-typhoid cases	2	Pakistan	2	Aga Khan Diagnostic Centre Kharadar	5		9	<= 12	1	Male	1	OPD	1	Negative
FE006055150	Y	Y		N	No test result is available	N	Results for all tests are not available	Non-typhoid cases	2	Pakistan	2	Aga Khan Diagnostic Centre Kharadar	5		45	> 17	3	Male	1	OPD	1	Negative
FE006055151	Y	Y		N	No test result is available	N	Results for all tests are not available	Non-typhoid cases	2	Pakistan	2	Aga Khan Diagnostic Centre Kharadar	5		6	<= 12	1	Male	1	OPD	1	Negative
FE006055152	Y	Y		N	No test result is available	N	Results for all tests are not available	Non-typhoid cases	2	Pakistan	2	Aga Khan Diagnostic Centre Kharadar	5		46	> 17	3	Male	1	OPD	1	Negative
FE006055153	Y	Y		N	No test result is available	N	Results for all tests are not available	Non-valid cases	3	Pakistan	2	Aga Khan Diagnostic Centre Kharadar	5		10	<= 12	1	Male	1	OPD	1	Contamination
FE006055154	Y	Y		Y		N	Results for all tests are not available	Non-typhoid cases	2	Pakistan	2	Aga Khan Diagnostic Centre Kharadar	5		6	<= 12	1	Female	2	OPD	1	Negative	Negative		Negative	Negative		Negative	Negative		Negative	Negative		Negative	Negative		Negative	Negative		Negative	Negative		Negative	Negative		Negative	Negative		Negative
FE006055155	Y	Y		N	No test result is available	N	Results for all tests are not available	Non-typhoid cases	2	Pakistan	2	Aga Khan Diagnostic Centre Kharadar	5		7	<= 12	1	Female	2	OPD	1	Negative
FE006055156	Y	Y		N	No test result is available	N	Results for all tests are not available	Non-typhoid cases	2	Pakistan	2	Aga Khan Diagnostic Centre Kharadar	5		2	<= 12	1	Female	2	OPD	1	Negative
FE006055157	Y	Y		Y		N	Results for all tests are not available	Typhoid cases	1	Pakistan	2	Aga Khan Diagnostic Centre Kharadar	5		3	<= 12	1	Male	1	OPD	1	Positive	Negative		Negative	Negative		Negative	Negative		Negative	Negative		Negative	Negative		Negative	Positive		Positive	Positive		Positive	Positive		Positive	Negative		Negative
FE006055158	Y	Y		N	No test result is available	N	Results for all tests are not available	Non-typhoid cases	2	Pakistan	2	Aga Khan Diagnostic Centre Kharadar	5		48	> 17	3	Female	2	OPD	1	Negative
FE006055159	Y	Y		N	No test result is available	N	Results for all tests are not available	Non-typhoid cases	2	Pakistan	2	Aga Khan Diagnostic Centre Kharadar	5		5	<= 12	1	Female	2	OPD	1	Negative
FE006055160	Y	Y		Y		N	Results for all tests are not available	Non-typhoid cases	2	Pakistan	2	Aga Khan Diagnostic Centre Kharadar	5		7.2197125257	<= 12	1	Male	1	OPD	1	Negative	Negative		Negative	Negative		Negative	Negative		Negative	Negative		Negative	Negative		Negative	Negative		Negative	Negative		Negative	Negative		Negative	Negative		Negative
FE006055161	Y	Y		N	No test result is available	N	Results for all tests are not available	Non-typhoid cases	2	Pakistan	2	Aga Khan Diagnostic Centre Kharadar	5		39	> 17	3	Male	1	OPD	1	Negative
FE006055162	Y	Y		N	No test result is available	N	Results for all tests are not available	Non-typhoid cases	2	Pakistan	2	Aga Khan Diagnostic Centre Kharadar	5		52	> 17	3	Female	2	OPD	1	Negative
FE006055163	Y	Y		N	No test result is available	N	Results for all tests are not available	Non-typhoid cases	2	Pakistan	2	Aga Khan Diagnostic Centre Kharadar	5		61	> 17	3	Male	1	OPD	1	Negative
FE006055164	Y	Y		N	No test result is available	N	Results for all tests are not available	Non-typhoid cases	2	Pakistan	2	Aga Khan Diagnostic Centre Kharadar	5		27	> 17	3	Female	2	OPD	1	Negative
FE006055165	Y	Y		Y		N	Results for all tests are not available	Non-typhoid cases	2	Pakistan	2	Aga Khan Diagnostic Centre Kharadar	5		2	<= 12	1	Female	2	OPD	1	Negative	Negative		Negative	Negative		Negative	Negative		Negative	Negative		Negative	Negative		Negative	Negative		Negative	Negative		Negative	Positive		Positive	Negative		Negative
FE006055166	Y	Y		N	No test result is available	N	Results for all tests are not available	Non-typhoid cases	2	Pakistan	2	Aga Khan Diagnostic Centre Kharadar	5		60	> 17	3	Male	1	OPD	1	Negative
FE006055167	Y	Y		N	No test result is available	N	Results for all tests are not available	Non-valid cases	3	Pakistan	2	Aga Khan Diagnostic Centre Kharadar	5		10	<= 12	1	Male	1	OPD	1	Contamination
FE006055168	Y	Y		N	No test result is available	N	Results for all tests are not available	Non-typhoid cases	2	Pakistan	2	Aga Khan Diagnostic Centre Kharadar	5		3	<= 12	1	Female	2	OPD	1	Negative
FE006055169	Y	Y		N	No test result is available	N	Results for all tests are not available	Non-typhoid cases	2	Pakistan	2	Aga Khan Diagnostic Centre Kharadar	5		20	> 17	3	Male	1	OPD	1	Negative
FE006055170	Y	Y		N	No test result is available	N	Results for all tests are not available	Non-valid cases	3	Pakistan	2	Aga Khan Diagnostic Centre Kharadar	5		17	> 12 and <= 17	2	Female	2	OPD	1	Contamination
FE006055171	Y	Y		N	No test result is available	N	Results for all tests are not available	Non-typhoid cases	2	Pakistan	2	Aga Khan Diagnostic Centre Kharadar	5		30	> 17	3	Male	1	OPD	1	Negative
FE006055172	Y	Y		N	No test result is available	N	Results for all tests are not available	Non-typhoid cases	2	Pakistan	2	Aga Khan Diagnostic Centre Kharadar	5		11	<= 12	1	Male	1	OPD	1	Negative
FE006055173	Y	Y		Y		N	Results for all tests are not available	Non-typhoid cases	2	Pakistan	2	Aga Khan Diagnostic Centre Kharadar	5		37	> 17	3	Female	2	OPD	1	Negative	Negative		Negative	Negative		Negative	Negative		Negative	Negative		Negative	Positive		Positive	Negative		Negative	Negative		Negative	Negative		Negative	Negative		Negative
FE006055174	Y	Y		N	No test result is available	N	Results for all tests are not available	Non-typhoid cases	2	Pakistan	2	Aga Khan Diagnostic Centre Kharadar	5		2	<= 12	1	Male	1	OPD	1	Negative
FE006055175	Y	Y		N	No test result is available	N	Results for all tests are not available	Non-typhoid cases	2	Pakistan	2	Aga Khan Diagnostic Centre Kharadar	5		3	<= 12	1	Male	1	OPD	1	Negative
FE006055176	Y	Y		N	No test result is available	N	Results for all tests are not available	Non-typhoid cases	2	Pakistan	2	Aga Khan Diagnostic Centre Kharadar	5		42	> 17	3	Male	1	OPD	1	Negative
FE006055177	Y	Y		N	No test result is available	N	Results for all tests are not available	Non-typhoid cases	2	Pakistan	2	Aga Khan Diagnostic Centre Kharadar	5		8	<= 12	1	Male	1	OPD	1	Negative
FE006055178	Y	Y		N	No test result is available	N	Results for all tests are not available	Non-typhoid cases	2	Pakistan	2	Aga Khan Diagnostic Centre Kharadar	5		7	<= 12	1	Male	1	OPD	1	Negative
FE006055179	Y	Y		N	No test result is available	N	Results for all tests are not available	Non-typhoid cases	2	Pakistan	2	Aga Khan Diagnostic Centre Kharadar	5		50	> 17	3	Male	1	OPD	1	Negative
FE006055180	Y	Y		N	No test result is available	N	Results for all tests are not available	Non-typhoid cases	2	Pakistan	2	Aga Khan Diagnostic Centre Kharadar	5		3.9780971937	<= 12	1	Female	2	OPD	1	Negative
FE006055181	Y	Y		N	No test result is available	N	Results for all tests are not available	Non-typhoid cases	2	Pakistan	2	Aga Khan Diagnostic Centre Kharadar	5		2	<= 12	1	Female	2	OPD	1	Negative
FE006055182	Y	Y		N	No test result is available	N	Results for all tests are not available	Non-valid cases	3	Pakistan	2	Aga Khan Diagnostic Centre Kharadar	5		27	> 17	3	Male	1	OPD	1	Contamination
FE006055183	Y	Y		N	No test result is available	N	Results for all tests are not available	Non-typhoid cases	2	Pakistan	2	Aga Khan Diagnostic Centre Kharadar	5		5	<= 12	1	Male	1	OPD	1	Negative
FE006055184	Y	Y		Y		N	Results for all tests are not available	Non-typhoid cases	2	Pakistan	2	Aga Khan Diagnostic Centre Kharadar	5		36	> 17	3	Male	1	OPD	1	Negative	Negative		Negative	Negative		Negative	Negative		Negative	Negative		Negative	Positive		Positive	Negative		Negative	Negative		Negative	Positive		Positive	Negative		Negative
FE006055185	Y	Y		N	No test result is available	N	Results for all tests are not available	Non-valid cases	3	Pakistan	2	Aga Khan Diagnostic Centre Kharadar	5		55	> 17	3	Female	2	OPD	1	Contamination
FE006055186	Y	Y		N	No test result is available	N	Results for all tests are not available	Non-typhoid cases	2	Pakistan	2	Aga Khan Diagnostic Centre Kharadar	5		56	> 17	3	Female	2	OPD	1	Negative
FE006055187	Y	Y		N	No test result is available	N	Results for all tests are not available	Non-typhoid cases	2	Pakistan	2	Aga Khan Diagnostic Centre Kharadar	5		35	> 17	3	Male	1	OPD	1	Negative
FE006055188	Y	Y		N	No test result is available	N	Results for all tests are not available	Non-typhoid cases	2	Pakistan	2	Aga Khan Diagnostic Centre Kharadar	5		7	<= 12	1	Male	1	OPD	1	Negative
FE006055189	Y	Y		N	No test result is available	N	Results for all tests are not available	Non-valid cases	3	Pakistan	2	Aga Khan Diagnostic Centre Kharadar	5		26	> 17	3	Male	1	OPD	1	Contamination
FE006055190	Y	Y		N	No test result is available	N	Results for all tests are not available	Non-typhoid cases	2	Pakistan	2	Aga Khan Diagnostic Centre Kharadar	5		34	> 17	3	Male	1	OPD	1	Negative
FE006055191	Y	Y		N	No test result is available	N	Results for all tests are not available	Non-typhoid cases	2	Pakistan	2	Aga Khan Diagnostic Centre Kharadar	5		24	> 17	3	Female	2	OPD	1	Negative
FE006055192	Y	Y		N	No test result is available	N	Results for all tests are not available	Non-typhoid cases	2	Pakistan	2	Aga Khan Diagnostic Centre Kharadar	5		29	> 17	3	Female	2	OPD	1	Negative
FE006055193	Y	Y		N	No test result is available	N	Results for all tests are not available	Non-typhoid cases	2	Pakistan	2	Aga Khan Diagnostic Centre Kharadar	5		9	<= 12	1	Male	1	OPD	1	Negative
FE006055194	Y	Y		N	No test result is available	N	Results for all tests are not available	Non-typhoid cases	2	Pakistan	2	Aga Khan Diagnostic Centre Kharadar	5		20	> 17	3	Female	2	OPD	1	Negative
FE006055195	Y	Y		N	No test result is available	N	Results for all tests are not available	Non-valid cases	3	Pakistan	2	Aga Khan Diagnostic Centre Kharadar	5		54	> 17	3	Female	2	OPD	1	Contamination
FE006055196	Y	Y		N	No test result is available	N	Results for all tests are not available	Non-typhoid cases	2	Pakistan	2	Aga Khan Diagnostic Centre Kharadar	5		3	<= 12	1	Male	1	OPD	1	Negative
FE006055197	Y	Y		N	No test result is available	N	Results for all tests are not available	Non-typhoid cases	2	Pakistan	2	Aga Khan Diagnostic Centre Kharadar	5		48	> 17	3	Male	1	OPD	1	Negative
FE006055198	Y	Y		N	No test result is available	N	Results for all tests are not available	Non-typhoid cases	2	Pakistan	2	Aga Khan Diagnostic Centre Kharadar	5		9	<= 12	1	Male	1	OPD	1	Negative
FE006055199	Y	Y		Y		N	Results for all tests are not available	Typhoid cases	1	Pakistan	2	Aga Khan Diagnostic Centre Kharadar	5		5	<= 12	1	Male	1	OPD	1	Positive	Negative		Negative	Negative		Negative	Negative		Negative	Negative		Negative	Positive		Positive	Positive		Positive	Positive		Positive	Positive		Positive	Negative		Negative
FE006055200	Y	Y		N	No test result is available	N	Results for all tests are not available	Non-typhoid cases	2	Pakistan	2	Aga Khan Diagnostic Centre Kharadar	5		7	<= 12	1	Male	1	OPD	1	Negative
FE006055201	Y	Y		N	No test result is available	N	Results for all tests are not available	Non-typhoid cases	2	Pakistan	2	Aga Khan Diagnostic Centre Kharadar	5		6	<= 12	1	Male	1	OPD	1	Negative
FE006055202	Y	Y		Y		N	Results for all tests are not available	Typhoid cases	1	Pakistan	2	Aga Khan Diagnostic Centre Kharadar	5		3	<= 12	1	Female	2	OPD	1	Positive	Negative		Negative	Negative		Negative	Negative		Negative	Negative		Negative	Negative		Negative	Positive		Positive	Positive		Positive	Positive		Positive	Negative		Negative
FE006055203	Y	Y		Y		N	Results for all tests are not available	Typhoid cases	1	Pakistan	2	Aga Khan Diagnostic Centre Kharadar	5		6	<= 12	1	Male	1	OPD	1	Positive	Negative		Negative	Negative		Negative	Positive		Positive	Negative		Negative	Positive		Positive	Negative		Negative	Negative		Negative	Negative		Negative	Negative		Negative
FE006055204	Y	Y		N	No test result is available	N	Results for all tests are not available	Non-typhoid cases	2	Pakistan	2	Aga Khan Diagnostic Centre Kharadar	5		60	> 17	3	Female	2	OPD	1	Negative
FE006055205	Y	Y		N	No test result is available	N	Results for all tests are not available	Non-typhoid cases	2	Pakistan	2	Aga Khan Diagnostic Centre Kharadar	5		39	> 17	3	Male	1	OPD	1	Negative
FE006055206	Y	Y		N	No test result is available	N	Results for all tests are not available	Non-typhoid cases	2	Pakistan	2	Aga Khan Diagnostic Centre Kharadar	5		8	<= 12	1	Female	2	OPD	1	Negative
FE006055207	Y	Y		N	No test result is available	N	Results for all tests are not available	Non-typhoid cases	2	Pakistan	2	Aga Khan Diagnostic Centre Kharadar	5		29	> 17	3	Male	1	OPD	1	Negative
FE006055208	Y	Y		N	No test result is available	N	Results for all tests are not available	Non-typhoid cases	2	Pakistan	2	Aga Khan Diagnostic Centre Kharadar	5		58	> 17	3	Male	1	OPD	1	Negative
FE006055209	Y	Y		N	No test result is available	N	Results for all tests are not available	Non-typhoid cases	2	Pakistan	2	Aga Khan Diagnostic Centre Kharadar	5		8	<= 12	1	Male	1	OPD	1	Negative
FE006055210	Y	Y		N	No test result is available	N	Results for all tests are not available	Non-valid cases	3	Pakistan	2	Aga Khan Diagnostic Centre Kharadar	5		35	> 17	3	Male	1	OPD	1	Contamination
FE006055211	Y	Y		N	No test result is available	N	Results for all tests are not available	Non-typhoid cases	2	Pakistan	2	Aga Khan Diagnostic Centre Kharadar	5		16	> 12 and <= 17	2	Female	2	OPD	1	Negative
FE006055212	Y	Y		Y		N	Results for all tests are not available	Non-typhoid cases	2	Pakistan	2	Aga Khan Diagnostic Centre Kharadar	5		42	> 17	3	Male	1	OPD	1	Negative	Negative		Negative	Negative		Negative	Negative		Negative	Negative		Negative	Negative		Negative	Negative		Negative	Negative		Negative	Negative		Negative	Negative		Negative
FE006055213	Y	Y		N	No test result is available	N	Results for all tests are not available	Non-typhoid cases	2	Pakistan	2	Aga Khan Diagnostic Centre Kharadar	5		23	> 17	3	Male	1	OPD	1	Negative
FE006055214	Y	Y		N	No test result is available	N	Results for all tests are not available	Non-typhoid cases	2	Pakistan	2	Aga Khan Diagnostic Centre Kharadar	5		55	> 17	3	Female	2	OPD	1	Negative
FE006055215	Y	Y		N	No test result is available	N	Results for all tests are not available	Non-typhoid cases	2	Pakistan	2	Aga Khan Diagnostic Centre Kharadar	5		6	<= 12	1	Female	2	OPD	1	Negative
FE006055216	Y	Y		N	No test result is available	N	Results for all tests are not available	Non-valid cases	3	Pakistan	2	Aga Khan Diagnostic Centre Kharadar	5		56	> 17	3	Female	2	OPD	1	Contamination
FE006055217	Y	Y		N	No test result is available	N	Results for all tests are not available	Non-typhoid cases	2	Pakistan	2	Aga Khan Diagnostic Centre Kharadar	5		40	> 17	3	Female	2	OPD	1	Negative
FE006055218	Y	Y		N	No test result is available	N	Results for all tests are not available	Non-valid cases	3	Pakistan	2	Aga Khan Diagnostic Centre Kharadar	5		38	> 17	3	Female	2	OPD	1	Contamination
FE006055219	Y	Y		Y		N	Results for all tests are not available	Typhoid cases	1	Pakistan	2	Aga Khan Diagnostic Centre Kharadar	5		4	<= 12	1	Male	1	OPD	1	Positive	Negative		Negative	Positive		Positive	Positive		Positive	Positive		Positive	Positive		Positive	Positive		Positive	Positive		Positive	Positive		Positive	Negative		Negative
FE006055220	Y	Y		Y		N	Results for all tests are not available	Non-typhoid cases	2	Pakistan	2	Aga Khan Diagnostic Centre Kharadar	5		64	> 17	3	Female	2	OPD	1	Negative	Negative		Negative	Negative		Negative	Negative		Negative	Negative		Negative	Negative		Negative	Negative		Negative	Negative		Negative	Negative		Negative	Negative		Negative
FE006055221	Y	Y		N	No test result is available	N	Results for all tests are not available	Non-typhoid cases	2	Pakistan	2	Aga Khan Diagnostic Centre Kharadar	5		4	<= 12	1	Female	2	OPD	1	Negative
FE006055222	Y	Y		N	No test result is available	N	Results for all tests are not available	Non-typhoid cases	2	Pakistan	2	Aga Khan Diagnostic Centre Kharadar	5		54	> 17	3	Male	1	OPD	1	Negative
FE006055223	Y	Y		N	No test result is available	N	Results for all tests are not available	Non-valid cases	3	Pakistan	2	Aga Khan Diagnostic Centre Kharadar	5		56	> 17	3	Male	1	OPD	1	Contamination
FE006055224	Y	Y		N	No test result is available	N	Results for all tests are not available	Non-typhoid cases	2	Pakistan	2	Aga Khan Diagnostic Centre Kharadar	5		47	> 17	3	Male	1	OPD	1	Negative
FE006055225	Y	Y		N	No test result is available	N	Results for all tests are not available	Non-typhoid cases	2	Pakistan	2	Aga Khan Diagnostic Centre Kharadar	5		32	> 17	3	Male	1	OPD	1	Negative
FE006055226	Y	Y		Y		N	Results for all tests are not available	Non-typhoid cases	2	Pakistan	2	Aga Khan Diagnostic Centre Kharadar	5		6	<= 12	1	Male	1	OPD	1	Negative	Negative		Negative	Negative		Negative	Positive		Positive	Negative		Negative	Negative		Negative	Negative		Negative	Negative		Negative	Negative		Negative	Negative		Negative
FE006055227	Y	Y		N	No test result is available	N	Results for all tests are not available	Non-typhoid cases	2	Pakistan	2	Aga Khan Diagnostic Centre Kharadar	5		7	<= 12	1	Male	1	OPD	1	Negative
FE006055228	Y	Y		N	No test result is available	N	Results for all tests are not available	Non-typhoid cases	2	Pakistan	2	Aga Khan Diagnostic Centre Kharadar	5		47	> 17	3	Male	1	OPD	1	Negative
FE006055229	Y	Y		N	No test result is available	N	Results for all tests are not available	Non-typhoid cases	2	Pakistan	2	Aga Khan Diagnostic Centre Kharadar	5		4	<= 12	1	Male	1	OPD	1	Negative
FE006055230	Y	Y		N	No test result is available	N	Results for all tests are not available	Non-typhoid cases	2	Pakistan	2	Aga Khan Diagnostic Centre Kharadar	5		13	> 12 and <= 17	2	Male	1	OPD	1	Negative
FE006055231	Y	Y		Y		N	Results for all tests are not available	Typhoid cases	1	Pakistan	2	Aga Khan Diagnostic Centre Kharadar	5		2	<= 12	1	Male	1	OPD	1	Positive	Negative		Negative	Negative		Negative	Negative		Negative	Negative		Negative	Positive		Positive	Positive		Positive	Positive		Positive	Positive		Positive	Negative		Negative
FE006055232	Y	Y		N	No test result is available	N	Results for all tests are not available	Non-typhoid cases	2	Pakistan	2	Aga Khan Diagnostic Centre Kharadar	5		34	> 17	3	Female	2	OPD	1	Negative
FE006055233	Y	Y		N	No test result is available	N	Results for all tests are not available	Non-typhoid cases	2	Pakistan	2	Aga Khan Diagnostic Centre Kharadar	5		6	<= 12	1	Male	1	OPD	1	Negative
FE006055234	Y	Y		N	No test result is available	N	Results for all tests are not available	Non-typhoid cases	2	Pakistan	2	Aga Khan Diagnostic Centre Kharadar	5		19	> 17	3	Female	2	OPD	1	Negative
FE006055235	Y	Y		N	No test result is available	N	Results for all tests are not available	Non-typhoid cases	2	Pakistan	2	Aga Khan Diagnostic Centre Kharadar	5		25	> 17	3	Male	1	OPD	1	Negative
FE006055236	Y	Y		N	No test result is available	N	Results for all tests are not available	Non-typhoid cases	2	Pakistan	2	Aga Khan Diagnostic Centre Kharadar	5		8	<= 12	1	Male	1	OPD	1	Negative
FE006055237	Y	Y		Y		N	Results for all tests are not available	Non-typhoid cases	2	Pakistan	2	Aga Khan Diagnostic Centre Kharadar	5		15	> 12 and <= 17	2	Female	2	OPD	1	Negative	Negative		Negative	Negative		Negative	Negative		Negative	Negative		Negative	Positive		Positive	Positive		Positive	Negative		Negative	Negative		Negative	Negative		Negative
FE006055238	Y	Y		N	No test result is available	N	Results for all tests are not available	Non-typhoid cases	2	Pakistan	2	Aga Khan Diagnostic Centre Kharadar	5		10	<= 12	1	Male	1	OPD	1	Negative
FE006055239	Y	Y		N	No test result is available	N	Results for all tests are not available	Non-typhoid cases	2	Pakistan	2	Aga Khan Diagnostic Centre Kharadar	5		11	<= 12	1	Male	1	OPD	1	Negative
FE006055240	Y	Y		N	No test result is available	N	Results for all tests are not available	Non-typhoid cases	2	Pakistan	2	Aga Khan Diagnostic Centre Kharadar	5		5.9958932238	<= 12	1	Male	1	OPD	1	Negative
FE006055241	Y	Y		N	No test result is available	N	Results for all tests are not available	Non-typhoid cases	2	Pakistan	2	Aga Khan Diagnostic Centre Kharadar	5		3.1238877481	<= 12	1	Male	1	OPD	1	Negative
FE006055242	Y	Y		N	No test result is available	N	Results for all tests are not available	Non-typhoid cases	2	Pakistan	2	Aga Khan Diagnostic Centre Kharadar	5		22	> 17	3	Female	2	OPD	1	Negative
FE006055243	Y	Y		Y		N	Results for all tests are not available	Typhoid cases	1	Pakistan	2	Aga Khan Diagnostic Centre Kharadar	5		3	<= 12	1	Male	1	OPD	1	Positive	Negative		Negative	Negative		Negative	Positive		Positive	Negative		Negative	Negative		Negative	Positive		Positive	Negative		Negative	Positive		Positive	Negative		Negative
FE006055244	Y	Y		N	No test result is available	N	Results for all tests are not available	Non-typhoid cases	2	Pakistan	2	Aga Khan Diagnostic Centre Kharadar	5		35	> 17	3	Male	1	OPD	1	Negative
FE006055245	Y	Y		N	No test result is available	N	Results for all tests are not available	Non-typhoid cases	2	Pakistan	2	Aga Khan Diagnostic Centre Kharadar	5		28	> 17	3	Female	2	OPD	1	Negative
FE006055246	Y	Y		N	No test result is available	N	Results for all tests are not available	Non-valid cases	3	Pakistan	2	Aga Khan Diagnostic Centre Kharadar	5		18	> 17	3	Male	1	OPD	1	Contamination
FE006055247	Y	Y		N	No test result is available	N	Results for all tests are not available	Non-typhoid cases	2	Pakistan	2	Aga Khan Diagnostic Centre Kharadar	5		35	> 17	3	Female	2	OPD	1	Negative
FE006055248	Y	Y		N	No test result is available	N	Results for all tests are not available	Non-typhoid cases	2	Pakistan	2	Aga Khan Diagnostic Centre Kharadar	5		40	> 17	3	Male	1	OPD	1	Negative
FE006055249	Y	Y		N	No test result is available	N	Results for all tests are not available	Non-typhoid cases	2	Pakistan	2	Aga Khan Diagnostic Centre Kharadar	5		38	> 17	3	Male	1	OPD	1	Negative
FE006055250	Y	Y		N	No test result is available	N	Results for all tests are not available	Non-typhoid cases	2	Pakistan	2	Aga Khan Diagnostic Centre Kharadar	5		35	> 17	3	Female	2	OPD	1	Negative
FE006055251	Y	Y		Y		N	Results for all tests are not available	Non-typhoid cases	2	Pakistan	2	Aga Khan Diagnostic Centre Kharadar	5		21	> 17	3	Male	1	OPD	1	Negative	Negative		Negative	Negative		Negative	Negative		Negative	Negative		Negative	Positive		Positive	Negative		Negative	Negative		Negative	Positive		Positive	Negative		Negative
FE006055252	Y	Y		N	No test result is available	N	Results for all tests are not available	Non-typhoid cases	2	Pakistan	2	Aga Khan Diagnostic Centre Kharadar	5		39	> 17	3	Male	1	OPD	1	Negative
FE006055253	Y	Y		N	No test result is available	N	Results for all tests are not available	Non-typhoid cases	2	Pakistan	2	Aga Khan Diagnostic Centre Kharadar	5		9	<= 12	1	Male	1	OPD	1	Negative
FE006055254	Y	Y		N	No test result is available	N	Results for all tests are not available	Non-valid cases	3	Pakistan	2	Aga Khan Diagnostic Centre Kharadar	5		35	> 17	3	Female	2	OPD	1	Contamination
FE006055255	Y	Y		N	No test result is available	N	Results for all tests are not available	Non-typhoid cases	2	Pakistan	2	Aga Khan Diagnostic Centre Kharadar	5		34	> 17	3	Male	1	OPD	1	Negative
FE006055256	Y	Y		N	No test result is available	N	Results for all tests are not available	Non-typhoid cases	2	Pakistan	2	Aga Khan Diagnostic Centre Kharadar	5		2	<= 12	1	Male	1	OPD	1	Negative
FE006055257	Y	Y		Y		N	Results for all tests are not available	Non-typhoid cases	2	Pakistan	2	Aga Khan Diagnostic Centre Kharadar	5		34	> 17	3	Female	2	OPD	1	Negative	Negative		Negative	Negative		Negative	Negative		Negative	Negative		Negative	Negative		Negative	Negative		Negative	Negative		Negative	Negative		Negative	Negative		Negative
FE006055258	Y	Y		N	No test result is available	N	Results for all tests are not available	Non-typhoid cases	2	Pakistan	2	Aga Khan Diagnostic Centre Kharadar	5		4.5995893224	<= 12	1	Female	2	OPD	1	Negative
FE006055259	Y	Y		N	No test result is available	N	Results for all tests are not available	Non-typhoid cases	2	Pakistan	2	Aga Khan Diagnostic Centre Kharadar	5		6	<= 12	1	Female	2	OPD	1	Negative
FE006055260	Y	Y		N	No test result is available	N	Results for all tests are not available	Non-typhoid cases	2	Pakistan	2	Aga Khan Diagnostic Centre Kharadar	5		9	<= 12	1	Male	1	OPD	1	Negative
FE006055261	Y	Y		N	No test result is available	N	Results for all tests are not available	Non-typhoid cases	2	Pakistan	2	Aga Khan Diagnostic Centre Kharadar	5		14	> 12 and <= 17	2	Female	2	OPD	1	Negative
FE006055262	Y	Y		Y		N	Results for all tests are not available	Typhoid cases	1	Pakistan	2	Aga Khan Diagnostic Centre Kharadar	5		8	<= 12	1	Female	2	OPD	1	Positive	Negative		Negative	Negative		Negative	Negative		Negative	Negative		Negative	Negative		Negative	Negative		Negative	Negative		Negative	Negative		Negative	Negative		Negative
FE006055263	Y	Y		N	No test result is available	N	Results for all tests are not available	Non-typhoid cases	2	Pakistan	2	Aga Khan Diagnostic Centre Kharadar	5		3	<= 12	1	Male	1	OPD	1	Negative
FE006055264	Y	Y		N	No test result is available	N	Results for all tests are not available	Non-typhoid cases	2	Pakistan	2	Aga Khan Diagnostic Centre Kharadar	5		7.3045859001	<= 12	1	Female	2	OPD	1	Negative
FE006055265	Y	Y		Y		N	Results for all tests are not available	Typhoid cases	1	Pakistan	2	Aga Khan Diagnostic Centre Kharadar	5		25	> 17	3	Female	2	OPD	1	Positive	Negative		Negative	Negative		Negative	Negative		Negative	Negative		Negative	Negative		Negative	Positive		Positive	Positive		Positive	Positive		Positive	Negative		Negative
FE006055266	Y	Y		N	No test result is available	N	Results for all tests are not available	Non-typhoid cases	2	Pakistan	2	Aga Khan Diagnostic Centre Kharadar	5		10	<= 12	1	Female	2	OPD	1	Negative
FE006055267	Y	Y		N	No test result is available	N	Results for all tests are not available	Non-typhoid cases	2	Pakistan	2	Aga Khan Diagnostic Centre Kharadar	5		20	> 17	3	Male	1	OPD	1	Negative
FE006055268	Y	Y		N	No test result is available	N	Results for all tests are not available	Non-typhoid cases	2	Pakistan	2	Aga Khan Diagnostic Centre Kharadar	5		18	> 17	3	Male	1	OPD	1	Negative
FE006055269	Y	Y		N	No test result is available	N	Results for all tests are not available	Non-valid cases	3	Pakistan	2	Aga Khan Diagnostic Centre Kharadar	5		42	> 17	3	Female	2	OPD	1	Contamination
FE006055270	Y	Y		N	No test result is available	N	Results for all tests are not available	Non-typhoid cases	2	Pakistan	2	Aga Khan Diagnostic Centre Kharadar	5		12	<= 12	1	Male	1	OPD	1	Negative
FE006055271	Y	Y		N	No test result is available	N	Results for all tests are not available	Non-valid cases	3	Pakistan	2	Aga Khan Diagnostic Centre Kharadar	5		11	<= 12	1	Male	1	OPD	1	Contamination
FE006055272	Y	Y		N	No test result is available	N	Results for all tests are not available	Non-typhoid cases	2	Pakistan	2	Aga Khan Diagnostic Centre Kharadar	5		11	<= 12	1	Female	2	OPD	1	Negative
FE006055273	Y	Y		Y		N	Results for all tests are not available	Non-typhoid cases	2	Pakistan	2	Aga Khan Diagnostic Centre Kharadar	5		9	<= 12	1	Female	2	OPD	1	Negative	Negative		Negative	Negative		Negative	Negative		Negative	Negative		Negative	Negative		Negative	Negative		Negative	Negative		Negative	Negative		Negative	Negative		Negative
FE006055274	Y	Y		N	No test result is available	N	Results for all tests are not available	Non-typhoid cases	2	Pakistan	2	Aga Khan Diagnostic Centre Kharadar	5		2	<= 12	1	Female	2	OPD	1	Negative
FE006055275	Y	Y		N	No test result is available	N	Results for all tests are not available	Non-typhoid cases	2	Pakistan	2	Aga Khan Diagnostic Centre Kharadar	5		18	> 17	3	Female	2	OPD	1	Negative
FE006055276	Y	Y		N	No test result is available	N	Results for all tests are not available	Non-typhoid cases	2	Pakistan	2	Aga Khan Diagnostic Centre Kharadar	5		47	> 17	3	Male	1	OPD	1	Negative
FE006055277	Y	Y		N	No test result is available	N	Results for all tests are not available	Non-typhoid cases	2	Pakistan	2	Aga Khan Diagnostic Centre Kharadar	5		22	> 17	3	Male	1	OPD	1	Negative
FE006055278	Y	Y		N	No test result is available	N	Results for all tests are not available	Non-typhoid cases	2	Pakistan	2	Aga Khan Diagnostic Centre Kharadar	5		65	> 17	3	Male	1	OPD	1	Negative
FE006055279	Y	Y		N	No test result is available	N	Results for all tests are not available	Non-typhoid cases	2	Pakistan	2	Aga Khan Diagnostic Centre Kharadar	5		15	> 12 and <= 17	2	Female	2	OPD	1	Negative
FE006055280	Y	Y		N	No test result is available	N	Results for all tests are not available	Non-typhoid cases	2	Pakistan	2	Aga Khan Diagnostic Centre Kharadar	5		2	<= 12	1	Male	1	OPD	1	Negative
FE006055281	Y	Y		N	No test result is available	N	Results for all tests are not available	Non-typhoid cases	2	Pakistan	2	Aga Khan Diagnostic Centre Kharadar	5		4	<= 12	1	Male	1	OPD	1	Negative
FE006055282	Y	Y		N	No test result is available	N	Results for all tests are not available	Non-typhoid cases	2	Pakistan	2	Aga Khan Diagnostic Centre Kharadar	5		23	> 17	3	Male	1	OPD	1	Negative
FE006055283	Y	Y		N	No test result is available	N	Results for all tests are not available	Non-typhoid cases	2	Pakistan	2	Aga Khan Diagnostic Centre Kharadar	5		16	> 12 and <= 17	2	Female	2	OPD	1	Negative
FE006055284	Y	Y		N	No test result is available	N	Results for all tests are not available	Non-typhoid cases	2	Pakistan	2	Aga Khan Diagnostic Centre Kharadar	5		10	<= 12	1	Male	1	OPD	1	Negative
FE006055285	Y	Y		Y		N	Results for all tests are not available	Non-typhoid cases	2	Pakistan	2	Aga Khan Diagnostic Centre Kharadar	5		32	> 17	3	Male	1	OPD	1	Negative	Negative		Negative	Negative		Negative	Negative		Negative	Negative		Negative	Negative		Negative	Negative		Negative	Negative		Negative	Positive		Positive	Negative		Negative
FE006055286	Y	Y		N	No test result is available	N	Results for all tests are not available	Non-valid cases	3	Pakistan	2	Aga Khan Diagnostic Centre Kharadar	5		48	> 17	3	Female	2	OPD	1	Contamination
FE006055287	Y	Y		N	No test result is available	N	Results for all tests are not available	Non-valid cases	3	Pakistan	2	Aga Khan Diagnostic Centre Kharadar	5		4	<= 12	1	Female	2	OPD	1	Contamination
FE006055288	Y	Y		N	No test result is available	N	Results for all tests are not available	Non-typhoid cases	2	Pakistan	2	Aga Khan Diagnostic Centre Kharadar	5		20	> 17	3	Female	2	OPD	1	Negative
FE006055289	Y	Y		N	No test result is available	N	Results for all tests are not available	Non-typhoid cases	2	Pakistan	2	Aga Khan Diagnostic Centre Kharadar	5		4	<= 12	1	Male	1	OPD	1	Negative
FE006055290	Y	Y		N	No test result is available	N	Results for all tests are not available	Non-typhoid cases	2	Pakistan	2	Aga Khan Diagnostic Centre Kharadar	5		19	> 17	3	Male	1	OPD	1	Negative
FE006055291	Y	Y		N	No test result is available	N	Results for all tests are not available	Non-typhoid cases	2	Pakistan	2	Aga Khan Diagnostic Centre Kharadar	5		12	<= 12	1	Female	2	OPD	1	Negative
FE006055292	Y	Y		N	No test result is available	N	Results for all tests are not available	Non-typhoid cases	2	Pakistan	2	Aga Khan Diagnostic Centre Kharadar	5		21	> 17	3	Male	1	OPD	1	Negative
FE006055293	Y	Y		Y		N	Results for all tests are not available	Typhoid cases	1	Pakistan	2	Aga Khan Diagnostic Centre Kharadar	5		2	<= 12	1	Male	1	OPD	1	Positive	Negative		Negative	Negative		Negative	Negative		Negative	Positive		Positive	Positive		Positive	Positive		Positive	Positive		Positive	Positive		Positive	Negative		Negative
FE006055294	Y	Y		N	No test result is available	N	Results for all tests are not available	Non-typhoid cases	2	Pakistan	2	Aga Khan Diagnostic Centre Kharadar	5		45	> 17	3	Male	1	OPD	1	Negative
FE006055295	Y	Y		N	No test result is available	N	Results for all tests are not available	Non-typhoid cases	2	Pakistan	2	Aga Khan Diagnostic Centre Kharadar	5		62	> 17	3	Male	1	OPD	1	Negative
FE006055296	Y	Y		N	No test result is available	N	Results for all tests are not available	Non-valid cases	3	Pakistan	2	Aga Khan Diagnostic Centre Kharadar	5		33	> 17	3	Male	1	OPD	1	Contamination
FE006055297	Y	Y		N	No test result is available	N	Results for all tests are not available	Non-typhoid cases	2	Pakistan	2	Aga Khan Diagnostic Centre Kharadar	5		10	<= 12	1	Male	1	OPD	1	Negative
FE006055298	Y	Y		N	No test result is available	N	Results for all tests are not available	Non-typhoid cases	2	Pakistan	2	Aga Khan Diagnostic Centre Kharadar	5		24	> 17	3	Female	2	OPD	1	Negative
FE006055299	Y	Y		N	No test result is available	N	Results for all tests are not available	Non-typhoid cases	2	Pakistan	2	Aga Khan Diagnostic Centre Kharadar	5		13	> 12 and <= 17	2	Male	1	OPD	1	Negative
FE006055300	Y	Y		N	No test result is available	N	Results for all tests are not available	Non-typhoid cases	2	Pakistan	2	Aga Khan Diagnostic Centre Kharadar	5		7	<= 12	1	Female	2	OPD	1	Negative
FE006055301	Y	Y		N	No test result is available	N	Results for all tests are not available	Non-typhoid cases	2	Pakistan	2	Aga Khan Diagnostic Centre Kharadar	5		5	<= 12	1	Male	1	OPD	1	Negative
FE006055302	Y	Y		Y		N	Results for all tests are not available	Non-typhoid cases	2	Pakistan	2	Aga Khan Diagnostic Centre Kharadar	5		11	<= 12	1	Male	1	OPD	1	Negative	Negative		Negative	Negative		Negative	Negative		Negative	Negative		Negative	Negative		Negative	Negative		Negative	Negative		Negative	Negative		Negative	Negative		Negative
FE006055303	Y	Y		Y		N	Results for all tests are not available	Typhoid cases	1	Pakistan	2	Aga Khan Diagnostic Centre Kharadar	5		3	<= 12	1	Female	2	OPD	1	Positive	Negative		Negative	Positive		Positive	Negative		Negative	Negative		Negative	Positive		Positive	Positive		Positive	Positive		Positive	Negative		Negative	Negative		Negative
FE006055304	Y	Y		N	No test result is available	N	Results for all tests are not available	Non-typhoid cases	2	Pakistan	2	Aga Khan Diagnostic Centre Kharadar	5		10	<= 12	1	Male	1	OPD	1	Negative
FE006055305	Y	Y		N	No test result is available	N	Results for all tests are not available	Non-typhoid cases	2	Pakistan	2	Aga Khan Diagnostic Centre Kharadar	5		17	> 12 and <= 17	2	Female	2	OPD	1	Negative
FE006055306	Y	Y		N	No test result is available	N	Results for all tests are not available	Non-typhoid cases	2	Pakistan	2	Aga Khan Diagnostic Centre Kharadar	5		30	> 17	3	Male	1	OPD	1	Negative
FE006055307	Y	Y		N	No test result is available	N	Results for all tests are not available	Non-typhoid cases	2	Pakistan	2	Aga Khan Diagnostic Centre Kharadar	5		4	<= 12	1	Male	1	OPD	1	Negative
FE006055308	Y	Y		N	No test result is available	N	Results for all tests are not available	Non-typhoid cases	2	Pakistan	2	Aga Khan Diagnostic Centre Kharadar	5		27	> 17	3	Male	1	OPD	1	Negative
FE006055309	Y	Y		N	No test result is available	N	Results for all tests are not available	Non-typhoid cases	2	Pakistan	2	Aga Khan Diagnostic Centre Kharadar	5		45	> 17	3	Female	2	OPD	1	Negative
FE006055310	Y	Y		N	No test result is available	N	Results for all tests are not available	Non-typhoid cases	2	Pakistan	2	Aga Khan Diagnostic Centre Kharadar	5		2	<= 12	1	Male	1	OPD	1	Negative
FE006055311	Y	Y		N	No test result is available	N	Results for all tests are not available	Non-typhoid cases	2	Pakistan	2	Aga Khan Diagnostic Centre Kharadar	5		12	<= 12	1	Male	1	OPD	1	Negative
FE006055312	Y	Y		N	No test result is available	N	Results for all tests are not available	Non-typhoid cases	2	Pakistan	2	Aga Khan Diagnostic Centre Kharadar	5		8	<= 12	1	Female	2	OPD	1	Negative
FE006055313	Y	Y		N	No test result is available	N	Results for all tests are not available	Non-typhoid cases	2	Pakistan	2	Aga Khan Diagnostic Centre Kharadar	5		52	> 17	3	Male	1	OPD	1	Negative
FE006055314	Y	Y		N	No test result is available	N	Results for all tests are not available	Non-typhoid cases	2	Pakistan	2	Aga Khan Diagnostic Centre Kharadar	5		26	> 17	3	Male	1	OPD	1	Negative
FE006055315	Y	Y		N	No test result is available	N	Results for all tests are not available	Non-typhoid cases	2	Pakistan	2	Aga Khan Diagnostic Centre Kharadar	5		26	> 17	3	Female	2	OPD	1	Negative
FE006055316	Y	Y		N	No test result is available	N	Results for all tests are not available	Non-valid cases	3	Pakistan	2	Aga Khan Diagnostic Centre Kharadar	5		10	<= 12	1	Female	2	OPD	1	Contamination
FE006055317	Y	Y		Y		N	Results for all tests are not available	Non-typhoid cases	2	Pakistan	2	Aga Khan Diagnostic Centre Kharadar	5		18	> 17	3	Female	2	OPD	1	Negative	Negative		Negative	Negative		Negative	Negative		Negative	Negative		Negative	Negative		Negative	Negative		Negative	Negative		Negative	Positive		Positive	Negative		Negative
FE006055318	Y	Y		N	No test result is available	N	Results for all tests are not available	Non-typhoid cases	2	Pakistan	2	Aga Khan Diagnostic Centre Kharadar	5		6.7378507871	<= 12	1	Male	1	OPD	1	Negative
FE006055319	Y	Y		N	No test result is available	N	Results for all tests are not available	Non-typhoid cases	2	Pakistan	2	Aga Khan Diagnostic Centre Kharadar	5		3	<= 12	1	Male	1	OPD	1	Negative
FE006055320	Y	Y		N	No test result is available	N	Results for all tests are not available	Non-typhoid cases	2	Pakistan	2	Aga Khan Diagnostic Centre Kharadar	5		2.1820670773	<= 12	1	Male	1	OPD	1	Negative
FE006055321	Y	Y		N	No test result is available	N	Results for all tests are not available	Non-typhoid cases	2	Pakistan	2	Aga Khan Diagnostic Centre Kharadar	5		8	<= 12	1	Female	2	OPD	1	Negative
FE006055322	Y	Y		Y		N	Results for all tests are not available	Typhoid cases	1	Pakistan	2	Aga Khan Diagnostic Centre Kharadar	5		22	> 17	3	Female	2	OPD	1	Positive	Negative		Negative	Positive		Positive	Negative		Negative	Positive		Positive	Positive		Positive	Positive		Positive	Negative		Negative	Positive		Positive	Negative		Negative
FE006055323	Y	Y		N	No test result is available	N	Results for all tests are not available	Non-typhoid cases	2	Pakistan	2	Aga Khan Diagnostic Centre Kharadar	5		2	<= 12	1	Male	1	OPD	1	Negative
FE006055324	Y	Y		N	No test result is available	N	Results for all tests are not available	Non-typhoid cases	2	Pakistan	2	Aga Khan Diagnostic Centre Kharadar	5		35	> 17	3	Female	2	OPD	1	Negative
FE006055325	Y	Y		N	No test result is available	N	Results for all tests are not available	Non-typhoid cases	2	Pakistan	2	Aga Khan Diagnostic Centre Kharadar	5		23	> 17	3	Female	2	OPD	1	Negative
FE006055326	Y	Y		Y		N	Results for all tests are not available	Typhoid cases	1	Pakistan	2	Aga Khan Diagnostic Centre Kharadar	5		35	> 17	3	Female	2	OPD	1	Positive	Negative		Negative	Negative		Negative	Negative		Negative	Negative		Negative	Negative		Negative	Negative		Negative	Negative		Negative	Positive		Positive	Negative		Negative
FE006055327	Y	Y		N	No test result is available	N	Results for all tests are not available	Non-typhoid cases	2	Pakistan	2	Aga Khan Diagnostic Centre Kharadar	5		60	> 17	3	Female	2	OPD	1	Negative
FE006055328	Y	Y		N	No test result is available	N	Results for all tests are not available	Non-typhoid cases	2	Pakistan	2	Aga Khan Diagnostic Centre Kharadar	5		11	<= 12	1	Male	1	OPD	1	Negative
FE006055329	Y	Y		N	No test result is available	N	Results for all tests are not available	Non-typhoid cases	2	Pakistan	2	Aga Khan Diagnostic Centre Kharadar	5		2.0670773443	<= 12	1	Female	2	OPD	1	Negative
FE006055330	Y	Y		Y		N	Results for all tests are not available	Typhoid cases	1	Pakistan	2	Aga Khan Diagnostic Centre Kharadar	5		2	<= 12	1	Male	1	OPD	1	Positive	Negative		Negative	Negative		Negative	Negative		Negative	Positive		Positive	Negative		Negative	Positive		Positive	Positive		Positive	Negative		Negative	Negative		Negative
FE006055331	Y	Y		N	No test result is available	N	Results for all tests are not available	Non-typhoid cases	2	Pakistan	2	Aga Khan Diagnostic Centre Kharadar	5		11	<= 12	1	Male	1	OPD	1	Negative
FE006055332	Y	Y		N	No test result is available	N	Results for all tests are not available	Non-typhoid cases	2	Pakistan	2	Aga Khan Diagnostic Centre Kharadar	5		24	> 17	3	Male	1	OPD	1	Negative
FE006055333	Y	Y		N	No test result is available	N	Results for all tests are not available	Non-typhoid cases	2	Pakistan	2	Aga Khan Diagnostic Centre Kharadar	5		12	<= 12	1	Male	1	OPD	1	Negative
FE006055334	Y	Y		N	No test result is available	N	Results for all tests are not available	Non-typhoid cases	2	Pakistan	2	Aga Khan Diagnostic Centre Kharadar	5		30	> 17	3	Female	2	OPD	1	Negative
FE006055335	Y	Y		N	No test result is available	N	Results for all tests are not available	Non-valid cases	3	Pakistan	2	Aga Khan Diagnostic Centre Kharadar	5		22	> 17	3	Female	2	OPD	1	Contamination
FE006055336	Y	Y		N	No test result is available	N	Results for all tests are not available	Non-typhoid cases	2	Pakistan	2	Aga Khan Diagnostic Centre Kharadar	5		37	> 17	3	Male	1	OPD	1	Negative
FE006055337	Y	Y		N	No test result is available	N	Results for all tests are not available	Non-valid cases	3	Pakistan	2	Aga Khan Diagnostic Centre Kharadar	5		20	> 17	3	Female	2	OPD	1	Contamination
FE006055338	Y	Y		N	No test result is available	N	Results for all tests are not available	Non-typhoid cases	2	Pakistan	2	Aga Khan Diagnostic Centre Kharadar	5		27	> 17	3	Male	1	OPD	1	Negative
FE006055339	Y	Y		Y		N	Results for all tests are not available	Non-typhoid cases	2	Pakistan	2	Aga Khan Diagnostic Centre Kharadar	5		8	<= 12	1	Male	1	OPD	1	Negative	Negative		Negative	Negative		Negative	Negative		Negative	Negative		Negative	Negative		Negative	Negative		Negative	Negative		Negative	Negative		Negative	Negative		Negative
FE006055340	Y	Y		N	No test result is available	N	Results for all tests are not available	Non-typhoid cases	2	Pakistan	2	Aga Khan Diagnostic Centre Kharadar	5		19	> 17	3	Male	1	OPD	1	Negative
FE006055341	Y	Y		Y		N	Results for all tests are not available	Typhoid cases	1	Pakistan	2	Aga Khan Diagnostic Centre Kharadar	5		2	<= 12	1	Female	2	OPD	1	Positive	Negative		Negative	Negative		Negative	Negative		Negative	Negative		Negative	Negative		Negative	Negative		Negative	Positive		Positive	Positive		Positive	Negative		Negative
FE006055342	Y	Y		N	No test result is available	N	Results for all tests are not available	Non-typhoid cases	2	Pakistan	2	Aga Khan Diagnostic Centre Kharadar	5		2	<= 12	1	Male	1	OPD	1	Negative
FE006055343	Y	Y		N	No test result is available	N	Results for all tests are not available	Non-typhoid cases	2	Pakistan	2	Aga Khan Diagnostic Centre Kharadar	5		3	<= 12	1	Female	2	OPD	1	Negative
FE006055344	Y	Y		N	No test result is available	N	Results for all tests are not available	Non-typhoid cases	2	Pakistan	2	Aga Khan Diagnostic Centre Kharadar	5		28	> 17	3	Female	2	OPD	1	Negative
FE006055345	Y	Y		N	No test result is available	N	Results for all tests are not available	Non-typhoid cases	2	Pakistan	2	Aga Khan Diagnostic Centre Kharadar	5		6	<= 12	1	Male	1	OPD	1	Negative
FE006055346	Y	Y		N	No test result is available	N	Results for all tests are not available	Non-typhoid cases	2	Pakistan	2	Aga Khan Diagnostic Centre Kharadar	5		17	> 12 and <= 17	2	Male	1	OPD	1	Negative
FE006055347	Y	Y		N	No test result is available	N	Results for all tests are not available	Non-typhoid cases	2	Pakistan	2	Aga Khan Diagnostic Centre Kharadar	5		18	> 17	3	Male	1	OPD	1	Negative
FE006055348	Y	Y		Y		N	Results for all tests are not available	Typhoid cases	1	Pakistan	2	Aga Khan Diagnostic Centre Kharadar	5		7	<= 12	1	Male	1	OPD	1	Positive	Negative		Negative	Negative		Negative	Negative		Negative	Negative		Negative	Negative		Negative	Negative		Negative	Negative		Negative	Positive		Positive	Negative		Negative
FE006055349	Y	Y		N	No test result is available	N	Results for all tests are not available	Non-typhoid cases	2	Pakistan	2	Aga Khan Diagnostic Centre Kharadar	5		31.110198494	> 17	3	Male	1	OPD	1	Negative
FE006055350	Y	Y		N	No test result is available	N	Results for all tests are not available	Non-valid cases	3	Pakistan	2	Aga Khan Diagnostic Centre Kharadar	5		34	> 17	3	Male	1	OPD	1	Contamination
FE006055351	Y	Y		N	No test result is available	N	Results for all tests are not available	Non-valid cases	3	Pakistan	2	Aga Khan Diagnostic Centre Kharadar	5		30	> 17	3	Male	1	OPD	1	Contamination
FE006055352	Y	Y		N	No test result is available	N	Results for all tests are not available	Non-typhoid cases	2	Pakistan	2	Aga Khan Diagnostic Centre Kharadar	5		4	<= 12	1	Female	2	OPD	1	Negative
FE006055353	Y	Y		N	No test result is available	N	Results for all tests are not available	Non-valid cases	3	Pakistan	2	Aga Khan Diagnostic Centre Kharadar	5		13	> 12 and <= 17	2	Male	1	OPD	1	Contamination
FE006055354	Y	Y		N	No test result is available	N	Results for all tests are not available	Non-typhoid cases	2	Pakistan	2	Aga Khan Diagnostic Centre Kharadar	5		55	> 17	3	Female	2	OPD	1	Negative
FE006055355	Y	Y		N	No test result is available	N	Results for all tests are not available	Non-typhoid cases	2	Pakistan	2	Aga Khan Diagnostic Centre Kharadar	5		11	<= 12	1	Male	1	OPD	1	Negative
FE006055356	Y	Y		Y		N	Results for all tests are not available	Non-typhoid cases	2	Pakistan	2	Aga Khan Diagnostic Centre Kharadar	5		14	> 12 and <= 17	2	Male	1	OPD	1	Negative	Negative		Negative	Negative		Negative	Negative		Negative	Negative		Negative	Positive		Positive	Negative		Negative	Negative		Negative	Positive		Positive	Negative		Negative
FE006055357	Y	Y		N	No test result is available	N	Results for all tests are not available	Non-valid cases	3	Pakistan	2	Aga Khan Diagnostic Centre Kharadar	5		4	<= 12	1	Male	1	OPD	1	Contamination
FE006055358	Y	Y		N	No test result is available	N	Results for all tests are not available	Non-typhoid cases	2	Pakistan	2	Aga Khan Diagnostic Centre Kharadar	5		29	> 17	3	Female	2	OPD	1	Negative
FE006055359	Y	Y		N	No test result is available	N	Results for all tests are not available	Non-typhoid cases	2	Pakistan	2	Aga Khan Diagnostic Centre Kharadar	5		7	<= 12	1	Female	2	OPD	1	Negative
FE006055360	Y	Y		N	No test result is available	N	Results for all tests are not available	Non-typhoid cases	2	Pakistan	2	Aga Khan Diagnostic Centre Kharadar	5		35	> 17	3	Male	1	OPD	1	Negative
FE006055361	Y	Y		N	No test result is available	N	Results for all tests are not available	Non-typhoid cases	2	Pakistan	2	Aga Khan Diagnostic Centre Kharadar	5		15	> 12 and <= 17	2	Male	1	OPD	1	Negative
FE006055362	Y	Y		N	No test result is available	N	Results for all tests are not available	Non-typhoid cases	2	Pakistan	2	Aga Khan Diagnostic Centre Kharadar	5		10	<= 12	1	Female	2	OPD	1	Negative
FE006055363	Y	Y		N	No test result is available	N	Results for all tests are not available	Non-typhoid cases	2	Pakistan	2	Aga Khan Diagnostic Centre Kharadar	5		24	> 17	3	Male	1	OPD	1	Negative
FE006055364	Y	Y		Y		N	Results for all tests are not available	Non-typhoid cases	2	Pakistan	2	Aga Khan Diagnostic Centre Kharadar	5		2	<= 12	1	Male	1	OPD	1	Negative	Negative		Negative	Negative		Negative	Negative		Negative	Negative		Negative	Negative		Negative	Negative		Negative	Negative		Negative	Negative		Negative	Negative		Negative
FE006055365	Y	Y		N	No test result is available	N	Results for all tests are not available	Non-typhoid cases	2	Pakistan	2	Aga Khan Diagnostic Centre Kharadar	5		4	<= 12	1	Male	1	OPD	1	Negative
FE006055366	Y	Y		N	No test result is available	N	Results for all tests are not available	Non-valid cases	3	Pakistan	2	Aga Khan Diagnostic Centre Kharadar	5		2	<= 12	1	Female	2	OPD	1	Contamination
FE006055367	Y	Y		N	No test result is available	N	Results for all tests are not available	Non-typhoid cases	2	Pakistan	2	Aga Khan Diagnostic Centre Kharadar	5		13	> 12 and <= 17	2	Male	1	OPD	1	Negative
FE006055368	Y	Y		N	No test result is available	N	Results for all tests are not available	Non-valid cases	3	Pakistan	2	Aga Khan Diagnostic Centre Kharadar	5		30	> 17	3	Male	1	OPD	1	Contamination
FE006055369	Y	Y		Y		N	Results for all tests are not available	Non-typhoid cases	2	Pakistan	2	Aga Khan Diagnostic Centre Kharadar	5		41	> 17	3	Male	1	OPD	1	Negative	Negative		Negative	Negative		Negative	Negative		Negative	Negative		Negative	Negative		Negative	Negative		Negative	Negative		Negative	Positive		Positive	Negative		Negative
FE006055370	Y	Y		N	No test result is available	N	Results for all tests are not available	Non-valid cases	3	Pakistan	2	Aga Khan Diagnostic Centre Kharadar	5		12	<= 12	1	Male	1	OPD	1	Contamination
FE006055371	Y	Y		N	No test result is available	N	Results for all tests are not available	Non-typhoid cases	2	Pakistan	2	Aga Khan Diagnostic Centre Kharadar	5		50	> 17	3	Male	1	OPD	1	Negative
FE006055372	Y	Y		Y		N	Results for all tests are not available	Non-typhoid cases	2	Pakistan	2	Aga Khan Diagnostic Centre Kharadar	5		55	> 17	3	Female	2	OPD	1	Negative	Negative		Negative	Negative		Negative	Negative		Negative	Negative		Negative	Negative		Negative	Negative		Negative	Negative		Negative	Negative		Negative	Negative		Negative
FE006055373	Y	Y		N	No test result is available	N	Results for all tests are not available	Non-valid cases	3	Pakistan	2	Aga Khan Diagnostic Centre Kharadar	5		18	> 17	3	Female	2	OPD	1	Contamination
FE006055374	Y	Y		N	No test result is available	N	Results for all tests are not available	Non-valid cases	3	Pakistan	2	Aga Khan Diagnostic Centre Kharadar	5		10	<= 12	1	Female	2	OPD	1	Contamination
FE006055375	Y	Y		Y		N	Results for all tests are not available	Typhoid cases	1	Pakistan	2	Aga Khan Diagnostic Centre Kharadar	5		35	> 17	3	Female	2	OPD	1	Positive	Negative		Negative	Negative		Negative	Negative		Negative	Negative		Negative	Negative		Negative	Negative		Negative	Negative		Negative	Positive		Positive	Negative		Negative
FE006055376	Y	Y		N	No test result is available	N	Results for all tests are not available	Non-typhoid cases	2	Pakistan	2	Aga Khan Diagnostic Centre Kharadar	5		3	<= 12	1	Male	1	OPD	1	Negative
FE006055377	Y	Y		N	No test result is available	N	Results for all tests are not available	Non-typhoid cases	2	Pakistan	2	Aga Khan Diagnostic Centre Kharadar	5		2	<= 12	1	Male	1	OPD	1	Negative
FE006055378	Y	Y		N	No test result is available	N	Results for all tests are not available	Non-typhoid cases	2	Pakistan	2	Aga Khan Diagnostic Centre Kharadar	5		4	<= 12	1	Male	1	OPD	1	Negative
FE006055379	Y	Y		N	No test result is available	N	Results for all tests are not available	Non-valid cases	3	Pakistan	2	Aga Khan Diagnostic Centre Kharadar	5		51	> 17	3	Male	1	OPD	1	Contamination
FE006055380	Y	Y		Y		N	Results for all tests are not available	Typhoid cases	1	Pakistan	2	Aga Khan Diagnostic Centre Kharadar	5		11	<= 12	1	Male	1	OPD	1	Positive	Negative		Negative	Negative		Negative	Negative		Negative	Negative		Negative	Positive		Positive	Positive		Positive	Positive		Positive	Positive		Positive	Negative		Negative
FE006055381	Y	Y		N	No test result is available	N	Results for all tests are not available	Non-typhoid cases	2	Pakistan	2	Aga Khan Diagnostic Centre Kharadar	5		2	<= 12	1	Female	2	OPD	1	Negative
FE006055382	Y	Y		N	No test result is available	N	Results for all tests are not available	Non-typhoid cases	2	Pakistan	2	Aga Khan Diagnostic Centre Kharadar	5		4	<= 12	1	Female	2	OPD	1	Negative
FE006055383	Y	Y		N	No test result is available	N	Results for all tests are not available	Non-typhoid cases	2	Pakistan	2	Aga Khan Diagnostic Centre Kharadar	5		4	<= 12	1	Male	1	OPD	1	Negative
FE006055384	Y	Y		N	No test result is available	N	Results for all tests are not available	Non-typhoid cases	2	Pakistan	2	Aga Khan Diagnostic Centre Kharadar	5		5	<= 12	1	Male	1	OPD	1	Negative
FE006055385	Y	Y		N	No test result is available	N	Results for all tests are not available	Non-valid cases	3	Pakistan	2	Aga Khan Diagnostic Centre Kharadar	5		28	> 17	3	Female	2	OPD	1	Contamination
FE006055386	Y	Y		N	No test result is available	N	Results for all tests are not available	Non-typhoid cases	2	Pakistan	2	Aga Khan Diagnostic Centre Kharadar	5		3	<= 12	1	Female	2	OPD	1	Negative
FE006055387	Y	Y		N	No test result is available	N	Results for all tests are not available	Non-typhoid cases	2	Pakistan	2	Aga Khan Diagnostic Centre Kharadar	5		31	> 17	3	Female	2	OPD	1	Negative
FE006055388	Y	Y		N	No test result is available	N	Results for all tests are not available	Non-typhoid cases	2	Pakistan	2	Aga Khan Diagnostic Centre Kharadar	5		35	> 17	3	Female	2	OPD	1	Negative
FE006055389	Y	Y		Y		N	Results for all tests are not available	Non-typhoid cases	2	Pakistan	2	Aga Khan Diagnostic Centre Kharadar	5		40	> 17	3	Female	2	OPD	1	Negative	Negative		Negative	Negative		Negative	Negative		Negative	Negative		Negative	Negative		Negative	Negative		Negative	Negative		Negative	Negative		Negative	Negative		Negative
FE006055390	Y	Y		N	No test result is available	N	Results for all tests are not available	Non-typhoid cases	2	Pakistan	2	Aga Khan Diagnostic Centre Kharadar	5		2	<= 12	1	Male	1	OPD	1	Negative
FE006055391	Y	Y		N	No test result is available	N	Results for all tests are not available	Non-typhoid cases	2	Pakistan	2	Aga Khan Diagnostic Centre Kharadar	5		15	> 12 and <= 17	2	Female	2	OPD	1	Negative
FE006055392	Y	Y		N	No test result is available	N	Results for all tests are not available	Non-typhoid cases	2	Pakistan	2	Aga Khan Diagnostic Centre Kharadar	5		4	<= 12	1	Female	2	OPD	1	Negative
FE006055393	Y	Y		Y		N	Results for all tests are not available	Typhoid cases	1	Pakistan	2	Aga Khan Diagnostic Centre Kharadar	5		5	<= 12	1	Male	1	OPD	1	Positive	Negative		Negative	Negative		Negative	Negative		Negative	Negative		Negative	Negative		Negative	Positive		Positive	Positive		Positive	Negative		Negative	Negative		Negative
FE006055394	Y	Y		N	No test result is available	N	Results for all tests are not available	Non-typhoid cases	2	Pakistan	2	Aga Khan Diagnostic Centre Kharadar	5		11	<= 12	1	Male	1	OPD	1	Negative
FE006055395	Y	Y		N	No test result is available	N	Results for all tests are not available	Non-typhoid cases	2	Pakistan	2	Aga Khan Diagnostic Centre Kharadar	5		28	> 17	3	Male	1	OPD	1	Negative
FE006055396	Y	Y		Y		N	Results for all tests are not available	Non-typhoid cases	2	Pakistan	2	Aga Khan Diagnostic Centre Kharadar	5		19	> 17	3	Female	2	OPD	1	Negative	Negative		Negative	Negative		Negative	Negative		Negative	Negative		Negative	Positive		Positive	Negative		Negative	Negative		Negative	Negative		Negative	Negative		Negative
FE006055397	Y	Y		N	No test result is available	N	Results for all tests are not available	Non-typhoid cases	2	Pakistan	2	Aga Khan Diagnostic Centre Kharadar	5		9	<= 12	1	Female	2	OPD	1	Negative
FE006055398	Y	Y		N	No test result is available	N	Results for all tests are not available	Non-typhoid cases	2	Pakistan	2	Aga Khan Diagnostic Centre Kharadar	5		7	<= 12	1	Female	2	OPD	1	Negative
FE006055399	Y	Y		N	No test result is available	N	Results for all tests are not available	Non-typhoid cases	2	Pakistan	2	Aga Khan Diagnostic Centre Kharadar	5		37	> 17	3	Female	2	OPD	1	Negative
FE006055400	Y	Y		N	No test result is available	N	Results for all tests are not available	Non-typhoid cases	2	Pakistan	2	Aga Khan Diagnostic Centre Kharadar	5		12	<= 12	1	Female	2	OPD	1	Negative
FE006055401	Y	Y		N	No test result is available	N	Results for all tests are not available	Non-typhoid cases	2	Pakistan	2	Aga Khan Diagnostic Centre Kharadar	5		3.523613963	<= 12	1	Female	2	OPD	1	Negative
FE006055402	Y	Y		N	No test result is available	N	Results for all tests are not available	Non-valid cases	3	Pakistan	2	Aga Khan Diagnostic Centre Kharadar	5		2	<= 12	1	Male	1	OPD	1	Contamination
FE006055403	Y	Y		N	No test result is available	N	Results for all tests are not available	Non-valid cases	3	Pakistan	2	Aga Khan Diagnostic Centre Kharadar	5		26	> 17	3	Male	1	OPD	1	Contamination
FE006055404	Y	Y		Y		N	Results for all tests are not available	Non-typhoid cases	2	Pakistan	2	Aga Khan Diagnostic Centre Kharadar	5		50	> 17	3	Female	2	OPD	1	Negative	Negative		Negative	Negative		Negative	Negative		Negative	Negative		Negative	Negative		Negative	Negative		Negative	Negative		Negative	Negative		Negative	Negative		Negative
FE006055405	Y	Y		N	No test result is available	N	Results for all tests are not available	Non-typhoid cases	2	Pakistan	2	Aga Khan Diagnostic Centre Kharadar	5		45	> 17	3	Female	2	OPD	1	Negative
FE006055406	Y	Y		N	No test result is available	N	Results for all tests are not available	Non-valid cases	3	Pakistan	2	Aga Khan Diagnostic Centre Kharadar	5		8	<= 12	1	Male	1	OPD	1	Contamination
FE006055407	Y	Y		N	No test result is available	N	Results for all tests are not available	Non-typhoid cases	2	Pakistan	2	Aga Khan Diagnostic Centre Kharadar	5		3.704312115	<= 12	1	Female	2	OPD	1	Negative
FE006055408	Y	Y		N	No test result is available	N	Results for all tests are not available	Non-typhoid cases	2	Pakistan	2	Aga Khan Diagnostic Centre Kharadar	5		6	<= 12	1	Female	2	OPD	1	Negative
FE006055409	Y	Y		N	No test result is available	N	Results for all tests are not available	Non-typhoid cases	2	Pakistan	2	Aga Khan Diagnostic Centre Kharadar	5		2	<= 12	1	Male	1	OPD	1	Negative
FE006055410	Y	Y		N	No test result is available	N	Results for all tests are not available	Non-typhoid cases	2	Pakistan	2	Aga Khan Diagnostic Centre Kharadar	5		18	> 17	3	Female	2	OPD	1	Negative
FE006055411	Y	Y		N	No test result is available	N	Results for all tests are not available	Non-typhoid cases	2	Pakistan	2	Aga Khan Diagnostic Centre Kharadar	5		23	> 17	3	Female	2	OPD	1	Negative
FE006055412	Y	Y		N	No test result is available	N	Results for all tests are not available	Non-typhoid cases	2	Pakistan	2	Aga Khan Diagnostic Centre Kharadar	5		26	> 17	3	Male	1	OPD	1	Negative
FE006055413	Y	Y		N	No test result is available	N	Results for all tests are not available	Non-valid cases	3	Pakistan	2	Aga Khan Diagnostic Centre Kharadar	5		36	> 17	3	Female	2	OPD	1	Contamination
FE006055414	Y	Y		N	No test result is available	N	Results for all tests are not available	Non-valid cases	3	Pakistan	2	Aga Khan Diagnostic Centre Kharadar	5		7	<= 12	1	Female	2	OPD	1	Contamination
FE006055415	Y	Y		N	No test result is available	N	Results for all tests are not available	Non-valid cases	3	Pakistan	2	Aga Khan Diagnostic Centre Kharadar	5		45	> 17	3	Female	2	OPD	1	Contamination
FE006055416	Y	Y		N	No test result is available	N	Results for all tests are not available	Non-valid cases	3	Pakistan	2	Aga Khan Diagnostic Centre Kharadar	5		40	> 17	3	Female	2	OPD	1	Contamination
FE006055417	Y	Y		N	No test result is available	N	Results for all tests are not available	Non-valid cases	3	Pakistan	2	Aga Khan Diagnostic Centre Kharadar	5		11	<= 12	1	Female	2	OPD	1	Contamination
FE006055418	Y	Y		Y		N	Results for all tests are not available	Typhoid cases	1	Pakistan	2	Aga Khan Diagnostic Centre Kharadar	5		12	<= 12	1	Male	1	OPD	1	Positive	Negative		Negative	Negative		Negative	Negative		Negative	Negative		Negative	Negative		Negative	Positive		Positive	Positive		Positive	Positive		Positive	Negative		Negative
FE006055419	Y	Y		Y		N	Results for all tests are not available	Typhoid cases	1	Pakistan	2	Aga Khan Diagnostic Centre Kharadar	5		21	> 17	3	Female	2	OPD	1	Positive	Negative		Negative	Negative		Negative	Negative		Negative	Negative		Negative	Negative		Negative	Negative		Negative	Negative		Negative	Positive		Positive	Negative		Negative
FE006055420	Y	Y		Y		N	Results for all tests are not available	Typhoid cases	1	Pakistan	2	Aga Khan Diagnostic Centre Kharadar	5		11	<= 12	1	Male	1	OPD	1	Positive	Negative		Negative	Positive		Positive	Negative		Negative	Negative		Negative	Positive		Positive	Positive		Positive	Positive		Positive	Positive		Positive	Negative		Negative
FE006055421	Y	Y		N	No test result is available	N	Results for all tests are not available	Non-typhoid cases	2	Pakistan	2	Aga Khan Diagnostic Centre Kharadar	5		4	<= 12	1	Male	1	OPD	1	Negative
FE006055422	Y	Y		N	No test result is available	N	Results for all tests are not available	Non-typhoid cases	2	Pakistan	2	Aga Khan Diagnostic Centre Kharadar	5		5	<= 12	1	Female	2	OPD	1	Negative
FE006055423	Y	Y		N	No test result is available	N	Results for all tests are not available	Non-valid cases	3	Pakistan	2	Aga Khan Diagnostic Centre Kharadar	5		17	> 12 and <= 17	2	Male	1	OPD	1	Contamination
FE006055424	Y	Y		N	No test result is available	N	Results for all tests are not available	Non-valid cases	3	Pakistan	2	Aga Khan Diagnostic Centre Kharadar	5		2	<= 12	1	Male	1	OPD	1	Contamination
FE006055425	Y	Y		N	No test result is available	N	Results for all tests are not available	Non-typhoid cases	2	Pakistan	2	Aga Khan Diagnostic Centre Kharadar	5		2	<= 12	1	Female	2	OPD	1	Negative
FE006055426	Y	Y		N	No test result is available	N	Results for all tests are not available	Non-typhoid cases	2	Pakistan	2	Aga Khan Diagnostic Centre Kharadar	5		9	<= 12	1	Male	1	OPD	1	Negative
FE006055427	Y	Y		N	No test result is available	N	Results for all tests are not available	Non-valid cases	3	Pakistan	2	Aga Khan Diagnostic Centre Kharadar	5		42	> 17	3	Male	1	OPD	1	Contamination
FE006055428	Y	Y		N	No test result is available	N	Results for all tests are not available	Non-typhoid cases	2	Pakistan	2	Aga Khan Diagnostic Centre Kharadar	5		2	<= 12	1	Female	2	OPD	1	Negative
FE006055429	Y	Y		Y		N	Results for all tests are not available	Non-typhoid cases	2	Pakistan	2	Aga Khan Diagnostic Centre Kharadar	5		4	<= 12	1	Female	2	OPD	1	Negative	Negative		Negative	Negative		Negative	Negative		Negative	Negative		Negative	Positive		Positive	Negative		Negative	Negative		Negative	Negative		Negative	Negative		Negative
FE006055430	Y	Y		N	No test result is available	N	Results for all tests are not available	Non-typhoid cases	2	Pakistan	2	Aga Khan Diagnostic Centre Kharadar	5		18	> 17	3	Female	2	OPD	1	Negative
FE006055431	Y	Y		N	No test result is available	N	Results for all tests are not available	Non-typhoid cases	2	Pakistan	2	Aga Khan Diagnostic Centre Kharadar	5		21	> 17	3	Male	1	OPD	1	Negative
FE006055432	Y	Y		N	No test result is available	N	Results for all tests are not available	Non-valid cases	3	Pakistan	2	Aga Khan Diagnostic Centre Kharadar	5		55	> 17	3	Male	1	OPD	1	Contamination
FE006055433	Y	Y		N	No test result is available	N	Results for all tests are not available	Non-typhoid cases	2	Pakistan	2	Aga Khan Diagnostic Centre Kharadar	5		30	> 17	3	Male	1	OPD	1	Negative
FE006055434	Y	Y		N	No test result is available	N	Results for all tests are not available	Non-typhoid cases	2	Pakistan	2	Aga Khan Diagnostic Centre Kharadar	5		28	> 17	3	Male	1	OPD	1	Negative
FE006055435	Y	Y		N	No test result is available	N	Results for all tests are not available	Non-typhoid cases	2	Pakistan	2	Aga Khan Diagnostic Centre Kharadar	5		7	<= 12	1	Male	1	OPD	1	Negative
FE006055436	Y	Y		N	No test result is available	N	Results for all tests are not available	Non-typhoid cases	2	Pakistan	2	Aga Khan Diagnostic Centre Kharadar	5		3	<= 12	1	Female	2	OPD	1	Negative
FE006055437	Y	Y		Y		N	Results for all tests are not available	Typhoid cases	1	Pakistan	2	Aga Khan Diagnostic Centre Kharadar	5		7	<= 12	1	Female	2	OPD	1	Positive	Negative		Negative	Positive		Positive	Negative		Negative	Positive		Positive	Positive		Positive	Positive		Positive	Positive		Positive	Positive		Positive	Negative		Negative
FE006055438	Y	Y		N	No test result is available	N	Results for all tests are not available	Non-typhoid cases	2	Pakistan	2	Aga Khan Diagnostic Centre Kharadar	5		16	> 12 and <= 17	2	Female	2	OPD	1	Negative
FE006055439	Y	Y		N	No test result is available	N	Results for all tests are not available	Non-typhoid cases	2	Pakistan	2	Aga Khan Diagnostic Centre Kharadar	5		5	<= 12	1	Male	1	OPD	1	Negative
FE006055440	Y	Y		N	No test result is available	N	Results for all tests are not available	Non-typhoid cases	2	Pakistan	2	Aga Khan Diagnostic Centre Kharadar	5		26	> 17	3	Female	2	OPD	1	Negative
FE006055441	Y	Y		N	No test result is available	N	Results for all tests are not available	Non-typhoid cases	2	Pakistan	2	Aga Khan Diagnostic Centre Kharadar	5		42	> 17	3	Male	1	OPD	1	Negative
FE006055442	Y	Y		N	No test result is available	N	Results for all tests are not available	Non-typhoid cases	2	Pakistan	2	Aga Khan Diagnostic Centre Kharadar	5		26	> 17	3	Female	2	OPD	1	Negative
FE006055443	Y	Y		Y		N	Results for all tests are not available	Typhoid cases	1	Pakistan	2	Aga Khan Diagnostic Centre Kharadar	5		2	<= 12	1	Female	2	OPD	1	Positive	Negative		Negative	Negative		Negative	Negative		Negative	Negative		Negative	Negative		Negative	Negative		Negative	Negative		Negative	Positive		Positive	Negative		Negative
FE006055444	Y	Y		N	No test result is available	N	Results for all tests are not available	Non-typhoid cases	2	Pakistan	2	Aga Khan Diagnostic Centre Kharadar	5		23	> 17	3	Female	2	OPD	1	Negative
FE006055445	Y	Y		N	No test result is available	N	Results for all tests are not available	Non-typhoid cases	2	Pakistan	2	Aga Khan Diagnostic Centre Kharadar	5		23	> 17	3	Male	1	OPD	1	Negative
FE006055446	Y	Y		N	No test result is available	N	Results for all tests are not available	Non-typhoid cases	2	Pakistan	2	Aga Khan Diagnostic Centre Kharadar	5		16	> 12 and <= 17	2	Male	1	OPD	1	Negative
FE006055447	Y	Y		N	No test result is available	N	Results for all tests are not available	Non-valid cases	3	Pakistan	2	Aga Khan Diagnostic Centre Kharadar	5		4	<= 12	1	Female	2	OPD	1	Contamination
FE006055448	Y	Y		N	No test result is available	N	Results for all tests are not available	Non-typhoid cases	2	Pakistan	2	Aga Khan Diagnostic Centre Kharadar	5		51	> 17	3	Male	1	OPD	1	Negative
FE006055449	Y	Y		N	No test result is available	N	Results for all tests are not available	Non-typhoid cases	2	Pakistan	2	Aga Khan Diagnostic Centre Kharadar	5		21	> 17	3	Male	1	OPD	1	Negative
FE006055450	Y	Y		N	No test result is available	N	Results for all tests are not available	Non-valid cases	3	Pakistan	2	Aga Khan Diagnostic Centre Kharadar	5		8	<= 12	1	Male	1	OPD	1	Contamination
FE006055451	Y	Y		Y		N	Results for all tests are not available	Typhoid cases	1	Pakistan	2	Aga Khan Diagnostic Centre Kharadar	5		6	<= 12	1	Female	2	OPD	1	Positive	Negative		Negative	Negative		Negative	Negative		Negative	Negative		Negative	Positive		Positive	Negative		Negative	Negative		Negative	Negative		Negative	Negative		Negative
FE006055452	Y	Y		N	No test result is available	N	Results for all tests are not available	Non-valid cases	3	Pakistan	2	Aga Khan Diagnostic Centre Kharadar	5		6	<= 12	1	Female	2	OPD	1	Contamination
FE006055453	Y	Y		N	No test result is available	N	Results for all tests are not available	Non-valid cases	3	Pakistan	2	Aga Khan Diagnostic Centre Kharadar	5		17	> 12 and <= 17	2	Female	2	OPD	1	Contamination
FE006055454	Y	Y		Y		N	Results for all tests are not available	Non-typhoid cases	2	Pakistan	2	Aga Khan Diagnostic Centre Kharadar	5		35	> 17	3	Female	2	OPD	1	Negative	Negative		Negative	Negative		Negative	Negative		Negative	Negative		Negative	Positive		Positive	Negative		Negative	Negative		Negative	Positive		Positive	Negative		Negative
FE006055455	Y	Y		N	No test result is available	N	Results for all tests are not available	Non-typhoid cases	2	Pakistan	2	Aga Khan Diagnostic Centre Kharadar	5		9	<= 12	1	Male	1	OPD	1	Negative
FE006055456	Y	Y		Y		N	Results for all tests are not available	Typhoid cases	1	Pakistan	2	Aga Khan Diagnostic Centre Kharadar	5		2	<= 12	1	Male	1	OPD	1	Positive	Negative		Negative	Positive		Positive	Negative		Negative	Positive		Positive	Positive		Positive	Positive		Positive	Positive		Positive	Positive		Positive	Negative		Negative
FE006055457	Y	Y		N	No test result is available	N	Results for all tests are not available	Non-valid cases	3	Pakistan	2	Aga Khan Diagnostic Centre Kharadar	5		3	<= 12	1	Male	1	OPD	1	Contamination
FE006055458	Y	Y		N	No test result is available	N	Results for all tests are not available	Non-typhoid cases	2	Pakistan	2	Aga Khan Diagnostic Centre Kharadar	5		3	<= 12	1	Male	1	OPD	1	Negative
FE006055459	Y	Y		Y		N	Results for all tests are not available	Typhoid cases	1	Pakistan	2	Aga Khan Diagnostic Centre Kharadar	5		3	<= 12	1	Female	2	OPD	1	Positive	Negative		Negative	Positive		Positive	Negative		Negative	Positive		Positive	Positive		Positive	Positive		Positive	Positive		Positive	Positive		Positive	Negative		Negative
FE006055460	Y	Y		N	No test result is available	N	Results for all tests are not available	Non-valid cases	3	Pakistan	2	Aga Khan Diagnostic Centre Kharadar	5		31	> 17	3	Male	1	OPD	1	Contamination
FE006055461	Y	Y		N	No test result is available	N	Results for all tests are not available	Non-typhoid cases	2	Pakistan	2	Aga Khan Diagnostic Centre Kharadar	5		2.7789185489	<= 12	1	Female	2	OPD	1	Negative
FE006055462	Y	Y		N	No test result is available	N	Results for all tests are not available	Non-valid cases	3	Pakistan	2	Aga Khan Diagnostic Centre Kharadar	5		29	> 17	3	Male	1	OPD	1	Contamination
FE006055463	Y	Y		N	No test result is available	N	Results for all tests are not available	Non-valid cases	3	Pakistan	2	Aga Khan Diagnostic Centre Kharadar	5		2	<= 12	1	Male	1	OPD	1	Contamination
FE006055464	Y	Y		N	No test result is available	N	Results for all tests are not available	Non-typhoid cases	2	Pakistan	2	Aga Khan Diagnostic Centre Kharadar	5		18	> 17	3	Female	2	OPD	1	Negative
FE006055465	Y	Y		Y		N	Results for all tests are not available	Non-typhoid cases	2	Pakistan	2	Aga Khan Diagnostic Centre Kharadar	5		19	> 17	3	Female	2	OPD	1	Negative	Negative		Negative	Negative		Negative	Negative		Negative	Negative		Negative	Positive		Positive	Negative		Negative	Negative		Negative	Positive		Positive	Negative		Negative
FE006055466	Y	Y		N	No test result is available	N	Results for all tests are not available	Non-valid cases	3	Pakistan	2	Aga Khan Diagnostic Centre Kharadar	5		22	> 17	3	Male	1	OPD	1	Contamination
FE006055467	Y	Y		N	No test result is available	N	Results for all tests are not available	Non-valid cases	3	Pakistan	2	Aga Khan Diagnostic Centre Kharadar	5		47	> 17	3	Female	2	OPD	1	Contamination
FE006055468	Y	Y		N	No test result is available	N	Results for all tests are not available	Non-valid cases	3	Pakistan	2	Aga Khan Diagnostic Centre Kharadar	5		47	> 17	3	Male	1	OPD	1	Contamination
FE006055469	Y	Y		N	No test result is available	N	Results for all tests are not available	Non-valid cases	3	Pakistan	2	Aga Khan Diagnostic Centre Kharadar	5		45	> 17	3	Male	1	OPD	1	Contamination
FE006055470	Y	Y		N	No test result is available	N	Results for all tests are not available	Non-typhoid cases	2	Pakistan	2	Aga Khan Diagnostic Centre Kharadar	5		5	<= 12	1	Female	2	OPD	1	Negative
FE006055471	Y	Y		N	No test result is available	N	Results for all tests are not available	Non-typhoid cases	2	Pakistan	2	Aga Khan Diagnostic Centre Kharadar	5		4	<= 12	1	Female	2	OPD	1	Negative
FE006055472	Y	Y		N	No test result is available	N	Results for all tests are not available	Non-typhoid cases	2	Pakistan	2	Aga Khan Diagnostic Centre Kharadar	5		30	> 17	3	Male	1	OPD	1	Negative
FE006055473	Y	Y		N	No test result is available	N	Results for all tests are not available	Non-valid cases	3	Pakistan	2	Aga Khan Diagnostic Centre Kharadar	5		7	<= 12	1	Male	1	OPD	1	Contamination
FE006055474	Y	Y		N	No test result is available	N	Results for all tests are not available	Non-valid cases	3	Pakistan	2	Aga Khan Diagnostic Centre Kharadar	5		28	> 17	3	Male	1	OPD	1	Contamination
FE006055475	Y	Y		N	No test result is available	N	Results for all tests are not available	Non-valid cases	3	Pakistan	2	Aga Khan Diagnostic Centre Kharadar	5		29	> 17	3	Male	1	OPD	1	Contamination
FE006055476	Y	Y		N	No test result is available	N	Results for all tests are not available	Non-typhoid cases	2	Pakistan	2	Aga Khan Diagnostic Centre Kharadar	5		3	<= 12	1	Female	2	OPD	1	Negative
FE006055477	Y	Y		Y		N	Results for all tests are not available	Non-typhoid cases	2	Pakistan	2	Aga Khan Diagnostic Centre Kharadar	5		30	> 17	3	Female	2	OPD	1	Negative	Negative		Negative	Negative		Negative	Negative		Negative	Negative		Negative	Negative		Negative	Negative		Negative	Negative		Negative	Negative		Negative	Negative		Negative
FE006055478	Y	Y		N	No test result is available	N	Results for all tests are not available	Non-typhoid cases	2	Pakistan	2	Aga Khan Diagnostic Centre Kharadar	5		11	<= 12	1	Female	2	OPD	1	Negative
FE006055479	Y	Y		Y		N	Results for all tests are not available	Non-typhoid cases	2	Pakistan	2	Aga Khan Diagnostic Centre Kharadar	5		30	> 17	3	Male	1	OPD	1	Negative	Negative		Negative	Negative		Negative	Negative		Negative	Negative		Negative	Negative		Negative	Negative		Negative	Invalid	Negative	Negative	Negative		Negative	Negative		Negative
FE006055480	Y	Y		N	No test result is available	N	Results for all tests are not available	Non-typhoid cases	2	Pakistan	2	Aga Khan Diagnostic Centre Kharadar	5		15	> 12 and <= 17	2	Male	1	OPD	1	Negative
FE006055481	Y	Y		N	No test result is available	N	Results for all tests are not available	Non-typhoid cases	2	Pakistan	2	Aga Khan Diagnostic Centre Kharadar	5		28	> 17	3	Male	1	OPD	1	Negative
FE006055482	Y	Y		N	No test result is available	N	Results for all tests are not available	Non-valid cases	3	Pakistan	2	Aga Khan Diagnostic Centre Kharadar	5		2	<= 12	1	Male	1	OPD	1	Contamination
FE006055483	Y	Y		N	No test result is available	N	Results for all tests are not available	Non-typhoid cases	2	Pakistan	2	Aga Khan Diagnostic Centre Kharadar	5		5	<= 12	1	Male	1	OPD	1	Negative
FE006055484	Y	Y		N	No test result is available	N	Results for all tests are not available	Non-typhoid cases	2	Pakistan	2	Aga Khan Diagnostic Centre Kharadar	5		16	> 12 and <= 17	2	Female	2	OPD	1	Negative
FE006055485	Y	Y		N	No test result is available	N	Results for all tests are not available	Non-typhoid cases	2	Pakistan	2	Aga Khan Diagnostic Centre Kharadar	5		22	> 17	3	Male	1	OPD	1	Negative
FE006055486	Y	Y		N	No test result is available	N	Results for all tests are not available	Non-typhoid cases	2	Pakistan	2	Aga Khan Diagnostic Centre Kharadar	5		40	> 17	3	Female	2	OPD	1	Negative
FE006055487	Y	Y		N	No test result is available	N	Results for all tests are not available	Non-typhoid cases	2	Pakistan	2	Aga Khan Diagnostic Centre Kharadar	5		31	> 17	3	Male	1	OPD	1	Negative
FE006055488	Y	Y		Y		N	Results for all tests are not available	Typhoid cases	1	Pakistan	2	Aga Khan Diagnostic Centre Kharadar	5		2	<= 12	1	Male	1	OPD	1	Positive	Negative		Negative	Negative		Negative	Negative		Negative	Negative		Negative	Negative		Negative	Negative		Negative	Negative		Negative	Negative		Negative	Negative		Negative
FE006055489	Y	Y		Y		N	Results for all tests are not available	Typhoid cases	1	Pakistan	2	Aga Khan Diagnostic Centre Kharadar	5		4	<= 12	1	Female	2	OPD	1	Positive	Negative		Negative	Negative		Negative	Negative		Negative	Negative		Negative	Negative		Negative	Positive		Positive	Negative		Negative	Negative		Negative	Negative		Negative
FE006055490	Y	Y		N	No test result is available	N	Results for all tests are not available	Non-typhoid cases	2	Pakistan	2	Aga Khan Diagnostic Centre Kharadar	5		53.973990418	> 17	3	Female	2	OPD	1	Negative
FE006055491	Y	Y		N	No test result is available	N	Results for all tests are not available	Non-typhoid cases	2	Pakistan	2	Aga Khan Diagnostic Centre Kharadar	5		33	> 17	3	Male	1	OPD	1	Negative
FE006055492	Y	Y		N	No test result is available	N	Results for all tests are not available	Non-typhoid cases	2	Pakistan	2	Aga Khan Diagnostic Centre Kharadar	5		35	> 17	3	Male	1	OPD	1	Negative
FE006055493	Y	Y		Y		N	Results for all tests are not available	Typhoid cases	1	Pakistan	2	Aga Khan Diagnostic Centre Kharadar	5		7	<= 12	1	Female	2	OPD	1	Positive	Negative		Negative	Negative		Negative	Negative		Negative	Negative		Negative	Negative		Negative	Positive		Positive	Positive		Positive	Positive		Positive	Negative		Negative
FE006055494	Y	Y		N	No test result is available	N	Results for all tests are not available	Non-typhoid cases	2	Pakistan	2	Aga Khan Diagnostic Centre Kharadar	5		3	<= 12	1	Male	1	OPD	1	Negative
FE006055495	Y	Y		N	No test result is available	N	Results for all tests are not available	Non-typhoid cases	2	Pakistan	2	Aga Khan Diagnostic Centre Kharadar	5		26	> 17	3	Female	2	OPD	1	Negative
FE006055496	Y	Y		N	No test result is available	N	Results for all tests are not available	Non-valid cases	3	Pakistan	2	Aga Khan Diagnostic Centre Kharadar	5		50	> 17	3	Female	2	OPD	1	Contamination
FE006055497	Y	Y		Y		N	Results for all tests are not available	Non-typhoid cases	2	Pakistan	2	Aga Khan Diagnostic Centre Kharadar	5		35	> 17	3	Female	2	OPD	1	Negative	Negative		Negative	Negative		Negative	Negative		Negative	Negative		Negative	Negative		Negative	Negative		Negative	Negative		Negative	Positive		Positive	Negative		Negative
FE006055498	Y	Y		N	No test result is available	N	Results for all tests are not available	Non-typhoid cases	2	Pakistan	2	Aga Khan Diagnostic Centre Kharadar	5		5	<= 12	1	Male	1	OPD	1	Negative
FE006055499	Y	Y		N	No test result is available	N	Results for all tests are not available	Non-typhoid cases	2	Pakistan	2	Aga Khan Diagnostic Centre Kharadar	5		21	> 17	3	Male	1	OPD	1	Negative
FE006055500	Y	Y		Y		N	Results for all tests are not available	Non-typhoid cases	2	Pakistan	2	Aga Khan Diagnostic Centre Kharadar	5		17	> 12 and <= 17	2	Female	2	OPD	1	Negative	Negative		Negative	Negative		Negative	Negative		Negative	Negative		Negative	Positive		Positive	Negative		Negative	Negative		Negative	Positive		Positive	Negative		Negative
FE006055501	Y	Y		N	No test result is available	N	Results for all tests are not available	Non-typhoid cases	2	Pakistan	2	Aga Khan Diagnostic Centre Kharadar	5		11	<= 12	1	Female	2	OPD	1	Negative
FE006055502	Y	Y		N	No test result is available	N	Results for all tests are not available	Non-typhoid cases	2	Pakistan	2	Aga Khan Diagnostic Centre Kharadar	5		8	<= 12	1	Male	1	OPD	1	Negative
FE006055503	Y	Y		Y		N	Results for all tests are not available	Typhoid cases	1	Pakistan	2	Aga Khan Diagnostic Centre Kharadar	5		20	> 17	3	Female	2	OPD	1	Positive	Negative		Negative	Negative		Negative	Negative		Negative	Negative		Negative	Negative		Negative	Negative		Negative	Negative		Negative	Positive		Positive	Negative		Negative
FE006055504	Y	Y		N	No test result is available	N	Results for all tests are not available	Non-typhoid cases	2	Pakistan	2	Aga Khan Diagnostic Centre Kharadar	5		10	<= 12	1	Male	1	OPD	1	Negative
FE006055505	Y	Y		N	No test result is available	N	Results for all tests are not available	Non-typhoid cases	2	Pakistan	2	Aga Khan Diagnostic Centre Kharadar	5		48	> 17	3	Female	2	OPD	1	Negative
FE006055506	Y	Y		N	No test result is available	N	Results for all tests are not available	Non-typhoid cases	2	Pakistan	2	Aga Khan Diagnostic Centre Kharadar	5		2	<= 12	1	Male	1	OPD	1	Negative
FE006055507	Y	Y		N	No test result is available	N	Results for all tests are not available	Non-typhoid cases	2	Pakistan	2	Aga Khan Diagnostic Centre Kharadar	5		5	<= 12	1	Female	2	OPD	1	Negative
FE006055508	Y	Y		N	No test result is available	N	Results for all tests are not available	Non-typhoid cases	2	Pakistan	2	Aga Khan Diagnostic Centre Kharadar	5		17	> 12 and <= 17	2	Female	2	OPD	1	Negative
FE006055509	Y	Y		N	No test result is available	N	Results for all tests are not available	Non-typhoid cases	2	Pakistan	2	Aga Khan Diagnostic Centre Kharadar	5		17	> 12 and <= 17	2	Female	2	OPD	1	Negative
FE006055510	Y	Y		N	No test result is available	N	Results for all tests are not available	Non-typhoid cases	2	Pakistan	2	Aga Khan Diagnostic Centre Kharadar	5		4	<= 12	1	Male	1	OPD	1	Negative
FE006055511	Y	Y		N	No test result is available	N	Results for all tests are not available	Non-typhoid cases	2	Pakistan	2	Aga Khan Diagnostic Centre Kharadar	5		17	> 12 and <= 17	2	Female	2	OPD	1	Negative
FE006055512	Y	Y		Y		N	Results for all tests are not available	Typhoid cases	1	Pakistan	2	Aga Khan Diagnostic Centre Kharadar	5		2	<= 12	1	Female	2	OPD	1	Positive	Negative		Negative	Negative		Negative	Negative		Negative	Negative		Negative	Negative		Negative	Negative		Negative	Negative		Negative	Positive		Positive	Negative		Negative
FE006055513	Y	Y		N	No test result is available	N	Results for all tests are not available	Non-typhoid cases	2	Pakistan	2	Aga Khan Diagnostic Centre Kharadar	5		32	> 17	3	Female	2	OPD	1	Negative
FE006055514	Y	Y		N	No test result is available	N	Results for all tests are not available	Non-typhoid cases	2	Pakistan	2	Aga Khan Diagnostic Centre Kharadar	5		21	> 17	3	Male	1	OPD	1	Negative
FE006055515	Y	Y		N	No test result is available	N	Results for all tests are not available	Non-typhoid cases	2	Pakistan	2	Aga Khan Diagnostic Centre Kharadar	5		3	<= 12	1	Female	2	OPD	1	Negative
FE006055516	Y	Y		N	No test result is available	N	Results for all tests are not available	Non-typhoid cases	2	Pakistan	2	Aga Khan Diagnostic Centre Kharadar	5		13	> 12 and <= 17	2	Female	2	OPD	1	Negative
FE006055517	Y	Y		N	No test result is available	N	Results for all tests are not available	Non-typhoid cases	2	Pakistan	2	Aga Khan Diagnostic Centre Kharadar	5		11	<= 12	1	Male	1	OPD	1	Negative
FE006055518	Y	Y		N	No test result is available	N	Results for all tests are not available	Non-typhoid cases	2	Pakistan	2	Aga Khan Diagnostic Centre Kharadar	5		8	<= 12	1	Male	1	OPD	1	Negative
FE006055519	Y	Y		N	No test result is available	N	Results for all tests are not available	Non-typhoid cases	2	Pakistan	2	Aga Khan Diagnostic Centre Kharadar	5		11	<= 12	1	Male	1	OPD	1	Negative
FE006055520	Y	Y		N	No test result is available	N	Results for all tests are not available	Non-typhoid cases	2	Pakistan	2	Aga Khan Diagnostic Centre Kharadar	5		5	<= 12	1	Male	1	OPD	1	Negative
FE006055521	Y	Y		N	No test result is available	N	Results for all tests are not available	Non-valid cases	3	Pakistan	2	Aga Khan Diagnostic Centre Kharadar	5		3	<= 12	1	Male	1	OPD	1	Contamination
FE006055522	Y	Y		N	No test result is available	N	Results for all tests are not available	Non-typhoid cases	2	Pakistan	2	Aga Khan Diagnostic Centre Kharadar	5		23	> 17	3	Female	2	OPD	1	Negative
FE006055523	Y	Y		N	No test result is available	N	Results for all tests are not available	Non-typhoid cases	2	Pakistan	2	Aga Khan Diagnostic Centre Kharadar	5		7	<= 12	1	Male	1	OPD	1	Negative
FE006055524	Y	Y		N	No test result is available	N	Results for all tests are not available	Non-typhoid cases	2	Pakistan	2	Aga Khan Diagnostic Centre Kharadar	5		9	<= 12	1	Male	1	OPD	1	Negative
FE006055525	Y	Y		N	No test result is available	N	Results for all tests are not available	Non-typhoid cases	2	Pakistan	2	Aga Khan Diagnostic Centre Kharadar	5		50	> 17	3	Female	2	OPD	1	Negative
FE006055526	Y	Y		Y		N	Results for all tests are not available	Non-typhoid cases	2	Pakistan	2	Aga Khan Diagnostic Centre Kharadar	5		28	> 17	3	Male	1	OPD	1	Negative	Negative		Negative	Negative		Negative	Negative		Negative	Negative		Negative	Negative		Negative	Negative		Negative	Negative		Negative	Negative		Negative	Negative		Negative
FE006055527	Y	Y		N	No test result is available	N	Results for all tests are not available	Non-typhoid cases	2	Pakistan	2	Aga Khan Diagnostic Centre Kharadar	5		24	> 17	3	Male	1	OPD	1	Negative
FE006055528	Y	Y		N	No test result is available	N	Results for all tests are not available	Non-typhoid cases	2	Pakistan	2	Aga Khan Diagnostic Centre Kharadar	5		8	<= 12	1	Male	1	OPD	1	Negative
FE006055529	Y	Y		Y		N	Results for all tests are not available	Non-typhoid cases	2	Pakistan	2	Aga Khan Diagnostic Centre Kharadar	5		2	<= 12	1	Male	1	OPD	1	Negative	Negative		Negative	Negative		Negative	Negative		Negative	Negative		Negative	Positive		Positive	Positive		Positive	Positive		Positive	Positive		Positive	Negative		Negative
FE006055530	Y	Y		N	No test result is available	N	Results for all tests are not available	Non-typhoid cases	2	Pakistan	2	Aga Khan Diagnostic Centre Kharadar	5		2	<= 12	1	Male	1	OPD	1	Negative
FE006055531	Y	Y		N	No test result is available	N	Results for all tests are not available	Non-typhoid cases	2	Pakistan	2	Aga Khan Diagnostic Centre Kharadar	5		2.9760438056	<= 12	1	Male	1	OPD	1	Negative
FE006055532	Y	Y		N	No test result is available	N	Results for all tests are not available	Non-typhoid cases	2	Pakistan	2	Aga Khan Diagnostic Centre Kharadar	5		38	> 17	3	Male	1	OPD	1	Negative
FE006055533	Y	Y		N	No test result is available	N	Results for all tests are not available	Non-typhoid cases	2	Pakistan	2	Aga Khan Diagnostic Centre Kharadar	5		5	<= 12	1	Male	1	OPD	1	Negative
FE006055534	Y	Y		N	No test result is available	N	Results for all tests are not available	Non-typhoid cases	2	Pakistan	2	Aga Khan Diagnostic Centre Kharadar	5		29	> 17	3	Male	1	OPD	1	Negative
FE006055535	Y	Y		Y		N	Results for all tests are not available	Typhoid cases	1	Pakistan	2	Aga Khan Diagnostic Centre Kharadar	5		10	<= 12	1	Female	2	OPD	1	Positive	Negative		Negative	Negative		Negative	Negative		Negative	Negative		Negative	Negative		Negative	Positive		Positive	Negative		Negative	Positive		Positive	Negative		Negative
FE006055536	Y	Y		Y		N	Results for all tests are not available	Typhoid cases	1	Pakistan	2	Aga Khan Diagnostic Centre Kharadar	5		2	<= 12	1	Male	1	OPD	1	Positive	Negative		Negative	Negative		Negative	Negative		Negative	Negative		Negative	Positive		Positive	Positive		Positive	Negative		Negative	Positive		Positive	Negative		Negative
FE006055537	Y	Y		N	No test result is available	N	Results for all tests are not available	Non-typhoid cases	2	Pakistan	2	Aga Khan Diagnostic Centre Kharadar	5		55	> 17	3	Female	2	OPD	1	Negative
FE006055538	Y	Y		Y		N	Results for all tests are not available	Typhoid cases	1	Pakistan	2	Aga Khan Diagnostic Centre Kharadar	5		2	<= 12	1	Male	1	OPD	1	Positive	Negative		Negative	Negative		Negative	Negative		Negative	Negative		Negative	Negative		Negative	Negative		Negative	Negative		Negative	Positive		Positive	Negative		Negative
FE006055539	Y	Y		N	No test result is available	N	Results for all tests are not available	Non-valid cases	3	Pakistan	2	Aga Khan Diagnostic Centre Kharadar	5		15	> 12 and <= 17	2	Male	1	OPD	1	Contamination
FE006055540	Y	Y		N	No test result is available	N	Results for all tests are not available	Non-typhoid cases	2	Pakistan	2	Aga Khan Diagnostic Centre Kharadar	5		22	> 17	3	Male	1	OPD	1	Negative
FE006055541	Y	Y		N	No test result is available	N	Results for all tests are not available	Non-valid cases	3	Pakistan	2	Aga Khan Diagnostic Centre Kharadar	5		22	> 17	3	Male	1	OPD	1	Contamination
FE006055542	Y	Y		N	No test result is available	N	Results for all tests are not available	Non-typhoid cases	2	Pakistan	2	Aga Khan Diagnostic Centre Kharadar	5		3	<= 12	1	Male	1	OPD	1	Negative
FE006055543	Y	Y		N	No test result is available	N	Results for all tests are not available	Non-typhoid cases	2	Pakistan	2	Aga Khan Diagnostic Centre Kharadar	5		16	> 12 and <= 17	2	Male	1	OPD	1	Negative
FE006055544	Y	Y		Y		N	Results for all tests are not available	Non-typhoid cases	2	Pakistan	2	Aga Khan Diagnostic Centre Kharadar	5		3	<= 12	1	Male	1	OPD	1	Negative	Negative		Negative	Negative		Negative	Negative		Negative	Negative		Negative	Negative		Negative	Negative		Negative	Negative		Negative	Negative		Negative	Negative		Negative
FE006055545	Y	Y		N	No test result is available	N	Results for all tests are not available	Non-typhoid cases	2	Pakistan	2	Aga Khan Diagnostic Centre Kharadar	5		13	> 12 and <= 17	2	Female	2	OPD	1	Negative
FE006055546	Y	Y		Y		N	Results for all tests are not available	Non-typhoid cases	2	Pakistan	2	Aga Khan Diagnostic Centre Kharadar	5		36	> 17	3	Female	2	OPD	1	Negative	Negative		Negative	Negative		Negative	Negative		Negative	Negative		Negative	Negative		Negative	Negative		Negative	Negative		Negative	Negative		Negative	Negative		Negative
FE006055547	Y	Y		Y		N	Results for all tests are not available	Typhoid cases	1	Pakistan	2	Aga Khan Diagnostic Centre Kharadar	5		15	> 12 and <= 17	2	Male	1	OPD	1	Positive	Negative		Negative	Negative		Negative	Negative		Negative	Negative		Negative	Negative		Negative	Negative		Negative	Negative		Negative	Negative		Negative	Negative		Negative
FE006055548	Y	Y		N	No test result is available	N	Results for all tests are not available	Non-typhoid cases	2	Pakistan	2	Aga Khan Diagnostic Centre Kharadar	5		11	<= 12	1	Female	2	OPD	1	Negative
FE006055549	Y	Y		N	No test result is available	N	Results for all tests are not available	Non-typhoid cases	2	Pakistan	2	Aga Khan Diagnostic Centre Kharadar	5		9	<= 12	1	Male	1	OPD	1	Negative
FE006055550	Y	Y		N	No test result is available	N	Results for all tests are not available	Non-typhoid cases	2	Pakistan	2	Aga Khan Diagnostic Centre Kharadar	5		23	> 17	3	Male	1	OPD	1	Negative
FE006055551	Y	Y		N	No test result is available	N	Results for all tests are not available	Non-typhoid cases	2	Pakistan	2	Aga Khan Diagnostic Centre Kharadar	5		14	> 12 and <= 17	2	Male	1	OPD	1	Negative
FE006055552	Y	Y		N	No test result is available	N	Results for all tests are not available	Non-typhoid cases	2	Pakistan	2	Aga Khan Diagnostic Centre Kharadar	5		9	<= 12	1	Male	1	OPD	1	Negative
FE006055553	Y	Y		Y		N	Results for all tests are not available	Non-typhoid cases	2	Pakistan	2	Aga Khan Diagnostic Centre Kharadar	5		18	> 17	3	Male	1	OPD	1	Negative	Negative		Negative	Negative		Negative	Negative		Negative	Negative		Negative	Negative		Negative	Negative		Negative	Negative		Negative	Negative		Negative	Negative		Negative
FE006055554	Y	Y		N	No test result is available	N	Results for all tests are not available	Non-valid cases	3	Pakistan	2	Aga Khan Diagnostic Centre Kharadar	5		30	> 17	3	Male	1	OPD	1	Contamination
FE006055555	Y	Y		N	No test result is available	N	Results for all tests are not available	Non-valid cases	3	Pakistan	2	Aga Khan Diagnostic Centre Kharadar	5		37	> 17	3	Male	1	OPD	1	Contamination
FE006055556	Y	Y		N	No test result is available	N	Results for all tests are not available	Non-typhoid cases	2	Pakistan	2	Aga Khan Diagnostic Centre Kharadar	5		8	<= 12	1	Female	2	OPD	1	Negative
FE006055557	Y	Y		N	No test result is available	N	Results for all tests are not available	Non-valid cases	3	Pakistan	2	Aga Khan Diagnostic Centre Kharadar	5		12	<= 12	1	Female	2	OPD	1	Contamination
FE006055558	Y	Y		Y		N	Results for all tests are not available	Non-typhoid cases	2	Pakistan	2	Aga Khan Diagnostic Centre Kharadar	5		20	> 17	3	Female	2	OPD	1	Negative	Negative		Negative	Negative		Negative	Negative		Negative	Negative		Negative	Positive		Positive	Negative		Negative	Negative		Negative	Negative		Negative	Negative		Negative
FE006055559	Y	Y		N	No test result is available	N	Results for all tests are not available	Non-typhoid cases	2	Pakistan	2	Aga Khan Diagnostic Centre Kharadar	5		12	<= 12	1	Male	1	OPD	1	Negative
FE006055560	Y	Y		N	No test result is available	N	Results for all tests are not available	Non-typhoid cases	2	Pakistan	2	Aga Khan Diagnostic Centre Kharadar	5		4	<= 12	1	Male	1	OPD	1	Negative
FE006055561	Y	Y		N	No test result is available	N	Results for all tests are not available	Non-typhoid cases	2	Pakistan	2	Aga Khan Diagnostic Centre Kharadar	5		23	> 17	3	Female	2	OPD	1	Negative
FE006055562	Y	Y		N	No test result is available	N	Results for all tests are not available	Non-typhoid cases	2	Pakistan	2	Aga Khan Diagnostic Centre Kharadar	5		58	> 17	3	Male	1	OPD	1	Negative
FE006055563	Y	Y		N	No test result is available	N	Results for all tests are not available	Non-typhoid cases	2	Pakistan	2	Aga Khan Diagnostic Centre Kharadar	5		2	<= 12	1	Male	1	OPD	1	Negative
FE006055564	Y	Y		Y		N	Results for all tests are not available	Non-typhoid cases	2	Pakistan	2	Aga Khan Diagnostic Centre Kharadar	5		6	<= 12	1	Female	2	OPD	1	Negative	Negative		Negative	Negative		Negative	Negative		Negative	Negative		Negative	Negative		Negative	Positive		Positive	Negative		Negative	Positive		Positive	Negative		Negative
FE006055565	Y	Y		Y		N	Results for all tests are not available	Non-typhoid cases	2	Pakistan	2	Aga Khan Diagnostic Centre Kharadar	5		12	<= 12	1	Female	2	OPD	1	Negative	Negative		Negative	Negative		Negative	Negative		Negative	Negative		Negative	Negative		Negative	Negative		Negative	Negative		Negative	Negative		Negative	Negative		Negative
FE006055566	Y	Y		N	No test result is available	N	Results for all tests are not available	Non-typhoid cases	2	Pakistan	2	Aga Khan Diagnostic Centre Kharadar	5		17	> 12 and <= 17	2	Male	1	OPD	1	Negative
FE006055567	Y	Y		N	No test result is available	N	Results for all tests are not available	Non-valid cases	3	Pakistan	2	Aga Khan Diagnostic Centre Kharadar	5		3	<= 12	1	Male	1	OPD	1	Contamination
FE006055568	Y	Y		N	No test result is available	N	Results for all tests are not available	Non-typhoid cases	2	Pakistan	2	Aga Khan Diagnostic Centre Kharadar	5		14	> 12 and <= 17	2	Male	1	OPD	1	Negative
FE006055569	Y	Y		N	No test result is available	N	Results for all tests are not available	Non-valid cases	3	Pakistan	2	Aga Khan Diagnostic Centre Kharadar	5		21	> 17	3	Female	2	OPD	1	Contamination
FE006055570	Y	Y		Y		N	Results for all tests are not available	Non-typhoid cases	2	Pakistan	2	Aga Khan Diagnostic Centre Kharadar	5		33	> 17	3	Female	2	OPD	1	Negative	Negative		Negative	Negative		Negative	Negative		Negative	Negative		Negative	Negative		Negative	Negative		Negative	Negative		Negative	Positive		Positive	Negative		Negative
FE006055571	Y	Y		N	No test result is available	N	Results for all tests are not available	Non-valid cases	3	Pakistan	2	Aga Khan Diagnostic Centre Kharadar	5		5	<= 12	1	Female	2	OPD	1	Contamination
FE006055572	Y	Y		N	No test result is available	N	Results for all tests are not available	Non-typhoid cases	2	Pakistan	2	Aga Khan Diagnostic Centre Kharadar	5		2	<= 12	1	Male	1	OPD	1	Negative
FE006055573	Y	Y		N	No test result is available	N	Results for all tests are not available	Non-typhoid cases	2	Pakistan	2	Aga Khan Diagnostic Centre Kharadar	5		35	> 17	3	Male	1	OPD	1	Negative
FE006055574	Y	Y		N	No test result is available	N	Results for all tests are not available	Non-typhoid cases	2	Pakistan	2	Aga Khan Diagnostic Centre Kharadar	5		9	<= 12	1	Female	2	OPD	1	Negative
FE006055575	Y	Y		N	No test result is available	N	Results for all tests are not available	Non-typhoid cases	2	Pakistan	2	Aga Khan Diagnostic Centre Kharadar	5		45	> 17	3	Female	2	OPD	1	Negative
FE006055576	Y	Y		N	No test result is available	N	Results for all tests are not available	Non-typhoid cases	2	Pakistan	2	Aga Khan Diagnostic Centre Kharadar	5		15	> 12 and <= 17	2	Female	2	OPD	1	Negative
FE006055577	Y	Y		N	No test result is available	N	Results for all tests are not available	Non-typhoid cases	2	Pakistan	2	Aga Khan Diagnostic Centre Kharadar	5		50	> 17	3	Female	2	OPD	1	Negative
FE006055578	Y	Y		N	No test result is available	N	Results for all tests are not available	Non-typhoid cases	2	Pakistan	2	Aga Khan Diagnostic Centre Kharadar	5		2	<= 12	1	Male	1	OPD	1	Negative
FE006055579	Y	Y		Y		N	Results for all tests are not available	Typhoid cases	1	Pakistan	2	Aga Khan Diagnostic Centre Kharadar	5		4	<= 12	1	Male	1	OPD	1	Positive	Negative		Negative	Negative		Negative	Negative		Negative	Negative		Negative	Negative		Negative	Negative		Negative	Negative		Negative	Negative		Negative	Negative		Negative
FE006055580	Y	Y		N	No test result is available	N	Results for all tests are not available	Non-typhoid cases	2	Pakistan	2	Aga Khan Diagnostic Centre Kharadar	5		55	> 17	3	Male	1	OPD	1	Negative
FE006055581	Y	Y		Y		N	Results for all tests are not available	Non-typhoid cases	2	Pakistan	2	Aga Khan Diagnostic Centre Kharadar	5		26	> 17	3	Male	1	OPD	1	Negative	Negative		Negative	Negative		Negative	Negative		Negative	Negative		Negative	Negative		Negative	Negative		Negative	Negative		Negative	Negative		Negative	Negative		Negative
FE006055582	Y	Y		N	No test result is available	N	Results for all tests are not available	Non-typhoid cases	2	Pakistan	2	Aga Khan Diagnostic Centre Kharadar	5		50	> 17	3	Male	1	OPD	1	Negative
FE006055583	Y	Y		N	No test result is available	N	Results for all tests are not available	Non-typhoid cases	2	Pakistan	2	Aga Khan Diagnostic Centre Kharadar	5		18	> 17	3	Male	1	OPD	1	Negative
FE006055584	Y	Y		N	No test result is available	N	Results for all tests are not available	Non-typhoid cases	2	Pakistan	2	Aga Khan Diagnostic Centre Kharadar	5		54	> 17	3	Male	1	OPD	1	Negative
FE006055585	Y	Y		N	No test result is available	N	Results for all tests are not available	Non-typhoid cases	2	Pakistan	2	Aga Khan Diagnostic Centre Kharadar	5		5	<= 12	1	Male	1	OPD	1	Negative
FE006055586	Y	Y		Y		N	Results for all tests are not available	Non-typhoid cases	2	Pakistan	2	Aga Khan Diagnostic Centre Kharadar	5		2	<= 12	1	Female	2	OPD	1	Negative	Negative		Negative	Negative		Negative	Negative		Negative	Negative		Negative	Negative		Negative	Negative		Negative	Negative		Negative	Positive		Positive	Negative		Negative
FE006055587	Y	Y		N	No test result is available	N	Results for all tests are not available	Non-typhoid cases	2	Pakistan	2	Aga Khan Diagnostic Centre Kharadar	5		50	> 17	3	Male	1	OPD	1	Negative
FE006055588	Y	Y		N	No test result is available	N	Results for all tests are not available	Non-typhoid cases	2	Pakistan	2	Aga Khan Diagnostic Centre Kharadar	5		41	> 17	3	Male	1	OPD	1	Negative
FE006055589	Y	Y		Y		N	Results for all tests are not available	Non-typhoid cases	2	Pakistan	2	Aga Khan Diagnostic Centre Kharadar	5		4	<= 12	1	Female	2	OPD	1	Negative	Negative		Negative	Negative		Negative	Negative		Negative	Negative		Negative	Negative		Negative	Negative		Negative	Negative		Negative	Negative		Negative	Negative		Negative
FE006055590	Y	Y		N	No test result is available	N	Results for all tests are not available	Non-typhoid cases	2	Pakistan	2	Aga Khan Diagnostic Centre Kharadar	5		9	<= 12	1	Male	1	OPD	1	Negative
FE006055591	Y	Y		Y		N	Results for all tests are not available	Typhoid cases	1	Pakistan	2	Aga Khan Diagnostic Centre Kharadar	5		24	> 17	3	Male	1	OPD	1	Positive	Negative		Negative	Negative		Negative	Negative		Negative	Negative		Negative	Negative		Negative	Negative		Negative	Negative		Negative	Positive		Positive	Negative		Negative
FE006055592	Y	Y		N	No test result is available	N	Results for all tests are not available	Non-typhoid cases	2	Pakistan	2	Aga Khan Diagnostic Centre Kharadar	5		40	> 17	3	Female	2	OPD	1	Negative
FE006055593	Y	Y		N	No test result is available	N	Results for all tests are not available	Non-typhoid cases	2	Pakistan	2	Aga Khan Diagnostic Centre Kharadar	5		25	> 17	3	Female	2	OPD	1	Negative
FE006055594	Y	Y		N	No test result is available	N	Results for all tests are not available	Non-typhoid cases	2	Pakistan	2	Aga Khan Diagnostic Centre Kharadar	5		34	> 17	3	Male	1	OPD	1	Negative
FE006055595	Y	Y		N	No test result is available	N	Results for all tests are not available	Non-typhoid cases	2	Pakistan	2	Aga Khan Diagnostic Centre Kharadar	5		30	> 17	3	Female	2	OPD	1	Negative
FE006055596	Y	Y		N	No test result is available	N	Results for all tests are not available	Non-typhoid cases	2	Pakistan	2	Aga Khan Diagnostic Centre Kharadar	5		4	<= 12	1	Male	1	OPD	1	Negative
FE006055597	Y	Y		N	No test result is available	N	Results for all tests are not available	Non-typhoid cases	2	Pakistan	2	Aga Khan Diagnostic Centre Kharadar	5		19	> 17	3	Male	1	OPD	1	Negative
FE006055598	Y	Y		N	No test result is available	N	Results for all tests are not available	Non-typhoid cases	2	Pakistan	2	Aga Khan Diagnostic Centre Kharadar	5		17	> 12 and <= 17	2	Male	1	OPD	1	Negative
FE006055599	Y	Y		N	No test result is available	N	Results for all tests are not available	Non-typhoid cases	2	Pakistan	2	Aga Khan Diagnostic Centre Kharadar	5		7	<= 12	1	Female	2	OPD	1	Negative
FE006055600	Y	Y		N	No test result is available	N	Results for all tests are not available	Non-typhoid cases	2	Pakistan	2	Aga Khan Diagnostic Centre Kharadar	5		35	> 17	3	Male	1	OPD	1	Negative
FE006055601	Y	Y		N	No test result is available	N	Results for all tests are not available	Non-typhoid cases	2	Pakistan	2	Aga Khan Diagnostic Centre Kharadar	5		49	> 17	3	Male	1	OPD	1	Negative
FE006055602	Y	Y		N	No test result is available	N	Results for all tests are not available	Non-valid cases	3	Pakistan	2	Aga Khan Diagnostic Centre Kharadar	5		7	<= 12	1	Female	2	OPD	1
FE006055603	Y	Y		N	No test result is available	N	Results for all tests are not available	Non-typhoid cases	2	Pakistan	2	Aga Khan Diagnostic Centre Kharadar	5		20	> 17	3	Female	2	OPD	1	Negative
FE006055604	Y	Y		Y		N	Results for all tests are not available	Typhoid cases	1	Pakistan	2	Aga Khan Diagnostic Centre Kharadar	5		2	<= 12	1	Male	1	OPD	1	Positive	Negative		Negative	Negative		Negative	Negative		Negative	Negative		Negative	Negative		Negative	Positive		Positive	Positive		Positive	Positive		Positive	Negative		Negative
FE006055605	Y	Y		Y		N	Results for all tests are not available	Non-typhoid cases	2	Pakistan	2	Aga Khan Diagnostic Centre Kharadar	5		30	> 17	3	Female	2	OPD	1	Negative	Negative		Negative	Negative		Negative	Negative		Negative	Negative		Negative	Negative		Negative	Negative		Negative	Negative		Negative	Positive		Positive	Negative		Negative
FE006055606	Y	Y		N	No test result is available	N	Results for all tests are not available	Non-typhoid cases	2	Pakistan	2	Aga Khan Diagnostic Centre Kharadar	5		35	> 17	3	Male	1	OPD	1	Negative
FE006055607	Y	Y		N	No test result is available	N	Results for all tests are not available	Non-typhoid cases	2	Pakistan	2	Aga Khan Diagnostic Centre Kharadar	5		3	<= 12	1	Female	2	OPD	1	Negative
FE006055608	Y	Y		N	No test result is available	N	Results for all tests are not available	Non-typhoid cases	2	Pakistan	2	Aga Khan Diagnostic Centre Kharadar	5		17	> 12 and <= 17	2	Male	1	OPD	1	Negative
FE006055609	Y	Y		N	No test result is available	N	Results for all tests are not available	Non-typhoid cases	2	Pakistan	2	Aga Khan Diagnostic Centre Kharadar	5		6	<= 12	1	Male	1	OPD	1	Negative
FE006055610	Y	Y		N	No test result is available	N	Results for all tests are not available	Non-typhoid cases	2	Pakistan	2	Aga Khan Diagnostic Centre Kharadar	5		13	> 12 and <= 17	2	Male	1	OPD	1	Negative
FE006055611	Y	Y		N	No test result is available	N	Results for all tests are not available	Non-typhoid cases	2	Pakistan	2	Aga Khan Diagnostic Centre Kharadar	5		16	> 12 and <= 17	2	Female	2	OPD	1	Negative
FE006055612	Y	Y		Y		N	Results for all tests are not available	Typhoid cases	1	Pakistan	2	Aga Khan Diagnostic Centre Kharadar	5		2	<= 12	1	Male	1	OPD	1	Positive	Negative		Negative	Negative		Negative	Negative		Negative	Positive		Positive	Negative		Negative	Positive		Positive	Negative		Negative	Positive		Positive	Negative		Negative
FE006055613	Y	Y		N	No test result is available	N	Results for all tests are not available	Non-valid cases	3	Pakistan	2	Aga Khan Diagnostic Centre Kharadar	5		30	> 17	3	Female	2	OPD	1	Contamination
FE006055614	Y	Y		N	No test result is available	N	Results for all tests are not available	Non-valid cases	3	Pakistan	2	Aga Khan Diagnostic Centre Kharadar	5		3	<= 12	1	Female	2	OPD	1	Contamination
FE006055615	Y	Y		N	No test result is available	N	Results for all tests are not available	Non-typhoid cases	2	Pakistan	2	Aga Khan Diagnostic Centre Kharadar	5		47	> 17	3	Male	1	OPD	1	Negative
FE006055616	Y	Y		N	No test result is available	N	Results for all tests are not available	Non-valid cases	3	Pakistan	2	Aga Khan Diagnostic Centre Kharadar	5		21	> 17	3	Male	1	OPD	1	Contamination
FE006055617	Y	Y		N	No test result is available	N	Results for all tests are not available	Non-typhoid cases	2	Pakistan	2	Aga Khan Diagnostic Centre Kharadar	5		25	> 17	3	Female	2	OPD	1	Negative
FE006055618	Y	Y		Y		N	Results for all tests are not available	Typhoid cases	1	Pakistan	2	Aga Khan Diagnostic Centre Kharadar	5		3	<= 12	1	Female	2	OPD	1	Positive	Negative		Negative	Negative		Negative	Negative		Negative	Negative		Negative	Positive		Positive	Positive		Positive	Positive		Positive	Positive		Positive	Negative		Negative
FE006055619	Y	Y		Y		N	Results for all tests are not available	Non-typhoid cases	2	Pakistan	2	Aga Khan Diagnostic Centre Kharadar	5		30	> 17	3	Female	2	OPD	1	Negative	Negative		Negative	Negative		Negative	Negative		Negative	Negative		Negative	Negative		Negative	Negative		Negative	Negative		Negative	Positive		Positive	Negative		Negative
FE006055620	Y	Y		N	No test result is available	N	Results for all tests are not available	Non-typhoid cases	2	Pakistan	2	Aga Khan Diagnostic Centre Kharadar	5		2	<= 12	1	Male	1	OPD	1	Negative
FE006055621	Y	Y		Y		N	Results for all tests are not available	Non-typhoid cases	2	Pakistan	2	Aga Khan Diagnostic Centre Kharadar	5		17	> 12 and <= 17	2	Male	1	OPD	1	Negative	Negative		Negative	Negative		Negative	Negative		Negative	Negative		Negative	Negative		Negative	Negative		Negative	Negative		Negative	Negative		Negative	Negative		Negative
FE006055622	Y	Y		N	No test result is available	N	Results for all tests are not available	Non-typhoid cases	2	Pakistan	2	Aga Khan Diagnostic Centre Kharadar	5		20	> 17	3	Female	2	OPD	1	Negative
FE006055623	Y	Y		N	No test result is available	N	Results for all tests are not available	Non-typhoid cases	2	Pakistan	2	Aga Khan Diagnostic Centre Kharadar	5		2	<= 12	1	Male	1	OPD	1	Negative
FE006055624	Y	Y		N	No test result is available	N	Results for all tests are not available	Non-typhoid cases	2	Pakistan	2	Aga Khan Diagnostic Centre Kharadar	5		7	<= 12	1	Male	1	OPD	1	Negative
FE006055625	Y	Y		N	No test result is available	N	Results for all tests are not available	Non-valid cases	3	Pakistan	2	Aga Khan Diagnostic Centre Kharadar	5		2	<= 12	1	Male	1	OPD	1	Contamination
FE006055626	Y	Y		N	No test result is available	N	Results for all tests are not available	Non-typhoid cases	2	Pakistan	2	Aga Khan Diagnostic Centre Kharadar	5		7	<= 12	1	Female	2	OPD	1	Negative
FE006055627	Y	Y		Y		N	Results for all tests are not available	Typhoid cases	1	Pakistan	2	Aga Khan Diagnostic Centre Kharadar	5		16	> 12 and <= 17	2	Male	1	OPD	1	Positive	Negative		Negative	Negative		Negative	Negative		Negative	Positive		Positive	Positive		Positive	Positive		Positive	Positive		Positive	Negative		Negative	Negative		Negative
FE006055628	Y	Y		N	No test result is available	N	Results for all tests are not available	Non-typhoid cases	2	Pakistan	2	Aga Khan Diagnostic Centre Kharadar	5		17	> 12 and <= 17	2	Male	1	OPD	1	Negative
FE006055629	Y	Y		N	No test result is available	N	Results for all tests are not available	Non-valid cases	3	Pakistan	2	Aga Khan Diagnostic Centre Kharadar	5		16	> 12 and <= 17	2	Female	2	OPD	1	Contamination
FE006055630	Y	Y		N	No test result is available	N	Results for all tests are not available	Non-typhoid cases	2	Pakistan	2	Aga Khan Diagnostic Centre Kharadar	5		8	<= 12	1	Female	2	OPD	1	Negative
FE006055631	Y	Y		N	No test result is available	N	Results for all tests are not available	Non-typhoid cases	2	Pakistan	2	Aga Khan Diagnostic Centre Kharadar	5		15	> 12 and <= 17	2	Female	2	OPD	1	Negative
FE006055632	Y	Y		Y		N	Results for all tests are not available	Typhoid cases	1	Pakistan	2	Aga Khan Diagnostic Centre Kharadar	5		2	<= 12	1	Female	2	OPD	1	Positive	Negative		Negative	Negative		Negative	Negative		Negative	Negative		Negative	Positive		Positive	Negative		Negative	Positive		Positive	Positive		Positive	Negative		Negative
FE006055633	Y	Y		Y		N	Results for all tests are not available	Typhoid cases	1	Pakistan	2	Aga Khan Diagnostic Centre Kharadar	5		2	<= 12	1	Male	1	OPD	1	Positive	Negative		Negative	Negative		Negative	Negative		Negative	Negative		Negative	Negative		Negative	Positive		Positive	Negative		Negative	Negative		Negative	Negative		Negative
FE006055634	Y	Y		Y		N	Results for all tests are not available	Non-typhoid cases	2	Pakistan	2	Aga Khan Diagnostic Centre Kharadar	5		15	> 12 and <= 17	2	Male	1	OPD	1	Negative	Negative		Negative	Negative		Negative	Negative		Negative	Negative		Negative	Negative		Negative	Negative		Negative	Negative		Negative	Positive		Positive	Negative		Negative
FE006055635	Y	Y		N	No test result is available	N	Results for all tests are not available	Non-typhoid cases	2	Pakistan	2	Aga Khan Diagnostic Centre Kharadar	5		65	> 17	3	Female	2	OPD	1	Negative
FE006055636	Y	Y		Y		N	Results for all tests are not available	Typhoid cases	1	Pakistan	2	Aga Khan Diagnostic Centre Kharadar	5		2	<= 12	1	Female	2	OPD	1	Positive	Negative		Negative	Negative		Negative	Negative		Negative	Negative		Negative	Negative		Negative	Negative		Negative	Negative		Negative	Positive		Positive	Negative		Negative
FE006055637	Y	Y		N	No test result is available	N	Results for all tests are not available	Non-typhoid cases	2	Pakistan	2	Aga Khan Diagnostic Centre Kharadar	5		44	> 17	3	Female	2	OPD	1	Negative
FE006055638	Y	Y		N	No test result is available	N	Results for all tests are not available	Non-typhoid cases	2	Pakistan	2	Aga Khan Diagnostic Centre Kharadar	5		36	> 17	3	Female	2	OPD	1	Negative
FE006055639	Y	Y		N	No test result is available	N	Results for all tests are not available	Non-typhoid cases	2	Pakistan	2	Aga Khan Diagnostic Centre Kharadar	5		44	> 17	3	Male	1	OPD	1	Negative
FE006055640	Y	Y		N	No test result is available	N	Results for all tests are not available	Non-typhoid cases	2	Pakistan	2	Aga Khan Diagnostic Centre Kharadar	5		16	> 12 and <= 17	2	Male	1	OPD	1	Negative
FE006055641	Y	Y		N	No test result is available	N	Results for all tests are not available	Non-typhoid cases	2	Pakistan	2	Aga Khan Diagnostic Centre Kharadar	5		42.546201232	> 17	3	Female	2	OPD	1	Negative
FE006055642	Y	Y		Y		N	Results for all tests are not available	Typhoid cases	1	Pakistan	2	Aga Khan Diagnostic Centre Kharadar	5		6	<= 12	1	Female	2	OPD	1	Positive	Negative		Negative	Negative		Negative	Negative		Negative	Negative		Negative	Negative		Negative	Positive		Positive	Positive		Positive	Positive		Positive	Negative		Negative
FE006055643	Y	Y		N	No test result is available	N	Results for all tests are not available	Non-typhoid cases	2	Pakistan	2	Aga Khan Diagnostic Centre Kharadar	5		2	<= 12	1	Female	2	OPD	1	Negative
FE006055644	Y	Y		N	No test result is available	N	Results for all tests are not available	Non-typhoid cases	2	Pakistan	2	Aga Khan Diagnostic Centre Kharadar	5		10	<= 12	1	Female	2	OPD	1	Negative
FE006055645	Y	Y		Y		N	Results for all tests are not available	Non-typhoid cases	2	Pakistan	2	Aga Khan Diagnostic Centre Kharadar	5		16	> 12 and <= 17	2	Male	1	OPD	1	Negative	Negative		Negative	Negative		Negative	Negative		Negative	Negative		Negative	Positive		Positive	Positive		Positive	Invalid	Negative	Negative	Negative		Negative	Negative		Negative
FE006055646	Y	Y		N	No test result is available	N	Results for all tests are not available	Non-valid cases	3	Pakistan	2	Aga Khan Diagnostic Centre Kharadar	5		20	> 17	3	Male	1	OPD	1	Contamination
FE006055647	Y	Y		Y		N	Results for all tests are not available	Typhoid cases	1	Pakistan	2	Aga Khan Diagnostic Centre Kharadar	5		5	<= 12	1	Male	1	OPD	1	Positive	Negative		Negative	Negative		Negative	Negative		Negative	Negative		Negative	Negative		Negative	Positive		Positive	Positive		Positive	Positive		Positive	Negative		Negative
FE006055648	Y	Y		N	No test result is available	N	Results for all tests are not available	Non-typhoid cases	2	Pakistan	2	Aga Khan Diagnostic Centre Kharadar	5		35	> 17	3	Male	1	OPD	1	Negative
FE006066001	Y	Y		Y		N	Results for all tests are not available	Typhoid cases	1	Pakistan	2	KGH: Kharadar General Hospital	6		20.016427105	> 17	3	Male	1	Inpatient	2	Positive	Negative		Negative	Negative		Negative	Negative		Negative	Positive		Positive	Positive		Positive	Positive		Positive	Positive		Positive	Positive		Positive	Negative		Negative
FE006066002	Y	Y		N	No test result is available	N	Results for all tests are not available	Non-valid cases	3	Pakistan	2	KGH: Kharadar General Hospital	6		45	> 17	3	Female	2	Emergency Ward	3
FE006066003	Y	Y		N	No test result is available	N	Results for all tests are not available	Non-typhoid cases	2	Pakistan	2	KGH: Kharadar General Hospital	6		30	> 17	3	Female	2	Inpatient	2	Negative
FE006066004	Y	Y		N	No test result is available	N	Results for all tests are not available	Non-typhoid cases	2	Pakistan	2	KGH: Kharadar General Hospital	6		24	> 17	3	Male	1	Emergency Ward	3	Negative
FE006066005	Y	Y		N	No test result is available	N	Results for all tests are not available	Non-typhoid cases	2	Pakistan	2	KGH: Kharadar General Hospital	6		25	> 17	3	Male	1	Emergency Ward	3	Negative
FE006066006	Y	Y		N	No test result is available	N	Results for all tests are not available	Non-typhoid cases	2	Pakistan	2	KGH: Kharadar General Hospital	6		35	> 17	3	Female	2	Emergency Ward	3	Negative
FE006066007	Y	Y		N	No test result is available	N	Results for all tests are not available	Non-typhoid cases	2	Pakistan	2	KGH: Kharadar General Hospital	6		23	> 17	3	Male	1	Emergency Ward	3	Negative
FE006066008	Y	Y		N	No test result is available	N	Results for all tests are not available	Non-typhoid cases	2	Pakistan	2	KGH: Kharadar General Hospital	6		45	> 17	3	Male	1	Emergency Ward	3	Negative
FE006066009	Y	Y		N	No test result is available	N	Results for all tests are not available	Non-typhoid cases	2	Pakistan	2	KGH: Kharadar General Hospital	6		13.741273101	> 12 and <= 17	2	Male	1	Emergency Ward	3	Negative
FE006066010	Y	Y		N	No test result is available	N	Results for all tests are not available	Non-typhoid cases	2	Pakistan	2	KGH: Kharadar General Hospital	6		38	> 17	3	Male	1	Emergency Ward	3	Negative
FE006066011	Y	Y		N	No test result is available	N	Results for all tests are not available	Non-typhoid cases	2	Pakistan	2	KGH: Kharadar General Hospital	6		22.255989049	> 17	3	Male	1	Emergency Ward	3	Negative
FE006066012	Y	Y		N	No test result is available	N	Results for all tests are not available	Non-typhoid cases	2	Pakistan	2	KGH: Kharadar General Hospital	6		20	> 17	3	Male	1	Emergency Ward	3	Negative
FE006066013	Y	Y		N	No test result is available	N	Results for all tests are not available	Non-typhoid cases	2	Pakistan	2	KGH: Kharadar General Hospital	6		38	> 17	3	Male	1	Emergency Ward	3	Negative
FE006066014	Y	Y		N	No test result is available	N	Results for all tests are not available	Non-typhoid cases	2	Pakistan	2	KGH: Kharadar General Hospital	6		20	> 17	3	Male	1	Emergency Ward	3	Negative
FE006066015	Y	Y		N	No test result is available	N	Results for all tests are not available	Non-typhoid cases	2	Pakistan	2	KGH: Kharadar General Hospital	6		30	> 17	3	Female	2	Emergency Ward	3	Negative
FE006066016	Y	Y		Y		N	Results for all tests are not available	Non-typhoid cases	2	Pakistan	2	KGH: Kharadar General Hospital	6		8	<= 12	1	Female	2	Emergency Ward	3	Negative	Negative		Negative	Negative		Negative	Negative		Negative	Negative		Negative	Negative		Negative	Negative		Negative	Negative		Negative	Positive		Positive	Negative		Negative
FE006066017	Y	Y		N	No test result is available	N	Results for all tests are not available	Non-valid cases	3	Pakistan	2	KGH: Kharadar General Hospital	6		55	> 17	3	Female	2	Emergency Ward	3	Contamination
FE006066018	Y	Y		N	No test result is available	N	Results for all tests are not available	Non-typhoid cases	2	Pakistan	2	KGH: Kharadar General Hospital	6		37	> 17	3	Female	2	Emergency Ward	3	Negative
FE006066019	Y	Y		N	No test result is available	N	Results for all tests are not available	Non-typhoid cases	2	Pakistan	2	KGH: Kharadar General Hospital	6		65	> 17	3	Female	2	Emergency Ward	3	Negative
FE006066020	Y	Y		N	No test result is available	N	Results for all tests are not available	Non-typhoid cases	2	Pakistan	2	KGH: Kharadar General Hospital	6		22	> 17	3	Male	1	Emergency Ward	3	Negative
FE006066021	Y	Y		N	No test result is available	N	Results for all tests are not available	Non-typhoid cases	2	Pakistan	2	KGH: Kharadar General Hospital	6		28	> 17	3	Male	1	Emergency Ward	3	Negative
FE006066022	Y	Y		N	No test result is available	N	Results for all tests are not available	Non-typhoid cases	2	Pakistan	2	KGH: Kharadar General Hospital	6		25.223819302	> 17	3	Male	1	Emergency Ward	3	Negative
FE006066023	Y	Y		Y		N	Results for all tests are not available	Non-typhoid cases	2	Pakistan	2	KGH: Kharadar General Hospital	6		33.223819302	> 17	3	Female	2	Emergency Ward	3	Negative	Negative		Negative	Negative		Negative	Negative		Negative	Negative		Negative	Negative		Negative	Negative		Negative	Negative		Negative	Positive		Positive	Negative		Negative
FE006066024	Y	Y		N	No test result is available	N	Results for all tests are not available	Non-typhoid cases	2	Pakistan	2	KGH: Kharadar General Hospital	6		38	> 17	3	Female	2	Emergency Ward	3	Negative
FE006066025	Y	Y		N	No test result is available	N	Results for all tests are not available	Non-typhoid cases	2	Pakistan	2	KGH: Kharadar General Hospital	6		36	> 17	3	Male	1	Emergency Ward	3	Negative
FE006066026	Y	Y		N	No test result is available	N	Results for all tests are not available	Non-typhoid cases	2	Pakistan	2	KGH: Kharadar General Hospital	6		25	> 17	3	Male	1	Emergency Ward	3	Negative
FE006066027	Y	Y		N	No test result is available	N	Results for all tests are not available	Non-typhoid cases	2	Pakistan	2	KGH: Kharadar General Hospital	6		63	> 17	3	Male	1	Emergency Ward	3	Negative
FE006066028	Y	Y		N	No test result is available	N	Results for all tests are not available	Non-typhoid cases	2	Pakistan	2	KGH: Kharadar General Hospital	6		8	<= 12	1	Female	2	Emergency Ward	3	Negative
FE006066029	Y	Y		N	No test result is available	N	Results for all tests are not available	Non-typhoid cases	2	Pakistan	2	KGH: Kharadar General Hospital	6		25	> 17	3	Male	1	Emergency Ward	3	Negative
FE006066030	Y	Y		N	No test result is available	N	Results for all tests are not available	Non-typhoid cases	2	Pakistan	2	KGH: Kharadar General Hospital	6		19	> 17	3	Male	1	Emergency Ward	3	Negative
FE006066031	Y	Y		N	No test result is available	N	Results for all tests are not available	Non-typhoid cases	2	Pakistan	2	KGH: Kharadar General Hospital	6		18	> 17	3	Female	2	Emergency Ward	3	Negative
FE006066032	Y	Y		N	No test result is available	N	Results for all tests are not available	Non-valid cases	3	Pakistan	2	KGH: Kharadar General Hospital	6		55	> 17	3	Female	2	Inpatient	2	Contamination
FE006066033	Y	Y		N	No test result is available	N	Results for all tests are not available	Non-typhoid cases	2	Pakistan	2	KGH: Kharadar General Hospital	6		22	> 17	3	Female	2	Emergency Ward	3	Negative
FE006066034	Y	Y		N	No test result is available	N	Results for all tests are not available	Non-typhoid cases	2	Pakistan	2	KGH: Kharadar General Hospital	6		10	<= 12	1	Female	2	Emergency Ward	3	Negative
FE006066035	Y	Y		N	No test result is available	N	Results for all tests are not available	Non-typhoid cases	2	Pakistan	2	KGH: Kharadar General Hospital	6		38	> 17	3	Male	1	Emergency Ward	3	Negative
FE006066036	Y	Y		N	No test result is available	N	Results for all tests are not available	Non-typhoid cases	2	Pakistan	2	KGH: Kharadar General Hospital	6		23	> 17	3	Male	1	Inpatient	2	Negative
FE006066037	Y	Y		N	No test result is available	N	Results for all tests are not available	Non-typhoid cases	2	Pakistan	2	KGH: Kharadar General Hospital	6		40	> 17	3	Male	1	Inpatient	2	Negative
FE006066038	Y	Y		N	No test result is available	N	Results for all tests are not available	Non-valid cases	3	Pakistan	2	KGH: Kharadar General Hospital	6		10	<= 12	1	Female	2	Emergency Ward	3	Contamination
FE006066039	Y	Y		Y		N	Results for all tests are not available	Non-typhoid cases	2	Pakistan	2	KGH: Kharadar General Hospital	6		13	> 12 and <= 17	2	Female	2	Emergency Ward	3	Negative	Negative		Negative	Negative		Negative	Negative		Negative	Negative		Negative	Negative		Negative	Negative		Negative	Negative		Negative	Negative		Negative	Negative		Negative
FE006066040	Y	Y		N	No test result is available	N	Results for all tests are not available	Non-typhoid cases	2	Pakistan	2	KGH: Kharadar General Hospital	6		21	> 17	3	Male	1	Emergency Ward	3	Negative
FE006066041	Y	Y		N	No test result is available	N	Results for all tests are not available	Non-typhoid cases	2	Pakistan	2	KGH: Kharadar General Hospital	6		20	> 17	3	Female	2	Emergency Ward	3	Negative
FE006066042	Y	Y		N	No test result is available	N	Results for all tests are not available	Non-typhoid cases	2	Pakistan	2	KGH: Kharadar General Hospital	6		20.624229979	> 17	3	Male	1	Emergency Ward	3	Negative
FE006066043	Y	Y		N	No test result is available	N	Results for all tests are not available	Non-typhoid cases	2	Pakistan	2	KGH: Kharadar General Hospital	6		19	> 17	3	Female	2	Emergency Ward	3	Negative
FE006066044	Y	Y		Y		N	Results for all tests are not available	Non-typhoid cases	2	Pakistan	2	KGH: Kharadar General Hospital	6		10	<= 12	1	Male	1	Emergency Ward	3	Negative	Negative		Negative	Negative		Negative	Negative		Negative	Negative		Negative	Negative		Negative	Negative		Negative	Negative		Negative	Positive		Positive	Negative		Negative
FE006066045	Y	Y		N	No test result is available	N	Results for all tests are not available	Non-typhoid cases	2	Pakistan	2	KGH: Kharadar General Hospital	6		23	> 17	3	Female	2	Emergency Ward	3	Negative
FE006066046	Y	Y		N	No test result is available	N	Results for all tests are not available	Non-typhoid cases	2	Pakistan	2	KGH: Kharadar General Hospital	6		50	> 17	3	Female	2	Emergency Ward	3	Negative
FE006066047	Y	Y		N	No test result is available	N	Results for all tests are not available	Non-typhoid cases	2	Pakistan	2	KGH: Kharadar General Hospital	6		30	> 17	3	Female	2	Emergency Ward	3	Negative
FE006066048	Y	Y		N	No test result is available	N	Results for all tests are not available	Non-typhoid cases	2	Pakistan	2	KGH: Kharadar General Hospital	6		15	> 12 and <= 17	2	Female	2	Emergency Ward	3	Negative
FE006066049	Y	Y		N	No test result is available	N	Results for all tests are not available	Non-typhoid cases	2	Pakistan	2	KGH: Kharadar General Hospital	6		55	> 17	3	Male	1	Emergency Ward	3	Negative
FE006066050	Y	Y		N	No test result is available	N	Results for all tests are not available	Non-typhoid cases	2	Pakistan	2	KGH: Kharadar General Hospital	6		11	<= 12	1	Male	1	Inpatient	2	Negative
FE006066051	Y	Y		N	No test result is available	N	Results for all tests are not available	Non-typhoid cases	2	Pakistan	2	KGH: Kharadar General Hospital	6		41	> 17	3	Female	2	Inpatient	2	Negative
FE006066052	Y	Y		N	No test result is available	N	Results for all tests are not available	Non-typhoid cases	2	Pakistan	2	KGH: Kharadar General Hospital	6		9	<= 12	1	Female	2	Emergency Ward	3	Negative
FE006066053	Y	Y		N	No test result is available	N	Results for all tests are not available	Non-typhoid cases	2	Pakistan	2	KGH: Kharadar General Hospital	6		17	> 12 and <= 17	2	Female	2	Emergency Ward	3	Negative
FE006066054	Y	Y		N	No test result is available	N	Results for all tests are not available	Non-typhoid cases	2	Pakistan	2	KGH: Kharadar General Hospital	6		9	<= 12	1	Female	2	Inpatient	2	Negative
FE006066055	Y	Y		Y		N	Results for all tests are not available	Typhoid cases	1	Pakistan	2	KGH: Kharadar General Hospital	6		20	> 17	3	Male	1	Emergency Ward	3	Positive	Negative		Negative	Negative		Negative	Negative		Negative	Positive		Positive	Positive		Positive	Positive		Positive	Positive		Positive	Positive		Positive	Negative		Negative
FE006066056	Y	Y		N	No test result is available	N	Results for all tests are not available	Non-typhoid cases	2	Pakistan	2	KGH: Kharadar General Hospital	6		35	> 17	3	Male	1	Inpatient	2	Negative
FE006066057	Y	Y		N	No test result is available	N	Results for all tests are not available	Non-typhoid cases	2	Pakistan	2	KGH: Kharadar General Hospital	6		50	> 17	3	Female	2	Emergency Ward	3	Negative
FE006066058	Y	Y		N	No test result is available	N	Results for all tests are not available	Non-typhoid cases	2	Pakistan	2	KGH: Kharadar General Hospital	6		11	<= 12	1	Male	1	Inpatient	2	Negative
FE006066059	Y	Y		N	No test result is available	N	Results for all tests are not available	Non-typhoid cases	2	Pakistan	2	KGH: Kharadar General Hospital	6		30	> 17	3	Female	2	Inpatient	2	Negative
FE006066060	Y	Y		N	No test result is available	N	Results for all tests are not available	Non-typhoid cases	2	Pakistan	2	KGH: Kharadar General Hospital	6		16	> 12 and <= 17	2	Female	2	Emergency Ward	3	Negative
FE006066061	Y	Y		N	No test result is available	N	Results for all tests are not available	Non-typhoid cases	2	Pakistan	2	KGH: Kharadar General Hospital	6		10	<= 12	1	Male	1	Inpatient	2	Negative
FE006066062	Y	Y		N	No test result is available	N	Results for all tests are not available	Non-typhoid cases	2	Pakistan	2	KGH: Kharadar General Hospital	6		11	<= 12	1	Male	1	Emergency Ward	3	Negative
FE006066063	Y	Y		N	No test result is available	N	Results for all tests are not available	Non-typhoid cases	2	Pakistan	2	KGH: Kharadar General Hospital	6		24	> 17	3	Female	2	Inpatient	2	Negative
FE006066064	Y	Y		N	No test result is available	N	Results for all tests are not available	Non-typhoid cases	2	Pakistan	2	KGH: Kharadar General Hospital	6		15	> 12 and <= 17	2	Female	2	Inpatient	2	Negative
FE006066065	Y	Y		N	No test result is available	N	Results for all tests are not available	Non-typhoid cases	2	Pakistan	2	KGH: Kharadar General Hospital	6		58	> 17	3	Female	2	Inpatient	2	Negative
FE006066066	Y	Y		N	No test result is available	N	Results for all tests are not available	Non-typhoid cases	2	Pakistan	2	KGH: Kharadar General Hospital	6		9	<= 12	1	Female	2	Inpatient	2	Negative
FE006066067	Y	Y		Y		N	Results for all tests are not available	Non-typhoid cases	2	Pakistan	2	KGH: Kharadar General Hospital	6		14	> 12 and <= 17	2	Male	1	Emergency Ward	3	Negative	Negative		Negative	Negative		Negative	Negative		Negative	Negative		Negative	Negative		Negative	Negative		Negative	Negative		Negative	Negative		Negative	Negative		Negative
FE006066068	Y	Y		N	No test result is available	N	Results for all tests are not available	Non-typhoid cases	2	Pakistan	2	KGH: Kharadar General Hospital	6		46	> 17	3	Female	2	Emergency Ward	3	Negative
FE006066069	Y	Y		Y		N	Results for all tests are not available	Typhoid cases	1	Pakistan	2	KGH: Kharadar General Hospital	6		21	> 17	3	Male	1	Inpatient	2	Positive	Negative		Negative	Negative		Negative	Negative		Negative	Positive		Positive	Positive		Positive	Positive		Positive	Positive		Positive	Positive		Positive	Negative		Negative
FE006066070	Y	Y		N	No test result is available	N	Results for all tests are not available	Non-typhoid cases	2	Pakistan	2	KGH: Kharadar General Hospital	6		10.302532512	<= 12	1	Female	2	Emergency Ward	3	Negative
FE006066071	Y	Y		N	No test result is available	N	Results for all tests are not available	Non-valid cases	3	Pakistan	2	KGH: Kharadar General Hospital	6		40	> 17	3	Female	2	Emergency Ward	3	Contamination
FE006066072	Y	Y		Y		N	Results for all tests are not available	Non-typhoid cases	2	Pakistan	2	KGH: Kharadar General Hospital	6		38.015058179	> 17	3	Male	1	Emergency Ward	3	Negative	Negative		Negative	Negative		Negative	Negative		Negative	Negative		Negative	Negative		Negative	Negative		Negative	Negative		Negative	Negative		Negative	Negative		Negative
FE006066073	Y	Y		N	No test result is available	N	Results for all tests are not available	Non-typhoid cases	2	Pakistan	2	KGH: Kharadar General Hospital	6		32	> 17	3	Male	1	Emergency Ward	3	Negative
FE006066074	Y	Y		N	No test result is available	N	Results for all tests are not available	Non-typhoid cases	2	Pakistan	2	KGH: Kharadar General Hospital	6		9.0704996578	<= 12	1	Female	2	Emergency Ward	3	Negative
FE006066075	Y	Y		Y		N	Results for all tests are not available	Non-typhoid cases	2	Pakistan	2	KGH: Kharadar General Hospital	6		30	> 17	3	Female	2	Emergency Ward	3	Negative	Negative		Negative	Negative		Negative	Negative		Negative	Negative		Negative	Negative		Negative	Negative		Negative	Negative		Negative	Positive		Positive	Negative		Negative
FE006066076	Y	Y		N	No test result is available	N	Results for all tests are not available	Non-typhoid cases	2	Pakistan	2	KGH: Kharadar General Hospital	6		13.735797399	> 12 and <= 17	2	Male	1	Emergency Ward	3	Negative
FE006066077	Y	Y		N	No test result is available	N	Results for all tests are not available	Non-typhoid cases	2	Pakistan	2	KGH: Kharadar General Hospital	6		8	<= 12	1	Female	2	Inpatient	2	Negative
FE006066078	Y	Y		N	No test result is available	N	Results for all tests are not available	Non-typhoid cases	2	Pakistan	2	KGH: Kharadar General Hospital	6		14.499657769	> 12 and <= 17	2	Male	1	Emergency Ward	3	Negative
FE006066079	Y	Y		Y		N	Results for all tests are not available	Typhoid cases	1	Pakistan	2	KGH: Kharadar General Hospital	6		17.311430527	> 17	3	Female	2	Emergency Ward	3	Positive	Negative		Negative	Negative		Negative	Negative		Negative	Positive		Positive	Negative		Negative	Negative		Negative	Negative		Negative	Negative		Negative	Negative		Negative
FE006066080	Y	Y		N	No test result is available	N	Results for all tests are not available	Non-typhoid cases	2	Pakistan	2	KGH: Kharadar General Hospital	6		25	> 17	3	Female	2	Emergency Ward	3	Negative
FE006066081	Y	Y		N	No test result is available	N	Results for all tests are not available	Non-typhoid cases	2	Pakistan	2	KGH: Kharadar General Hospital	6		60	> 17	3	Female	2	Inpatient	2	Negative
FE006066082	Y	Y		N	No test result is available	N	Results for all tests are not available	Non-typhoid cases	2	Pakistan	2	KGH: Kharadar General Hospital	6		16	> 12 and <= 17	2	Male	1	Emergency Ward	3	Negative
FE006066083	Y	Y		Y		N	Results for all tests are not available	Non-typhoid cases	2	Pakistan	2	KGH: Kharadar General Hospital	6		13.757700205	> 12 and <= 17	2	Female	2	Emergency Ward	3	Negative	Negative		Negative	Negative		Negative	Negative		Negative	Negative		Negative	Positive		Positive	Negative		Negative	Negative		Negative	Positive		Positive	Negative		Negative
FE006066084	Y	Y		N	No test result is available	N	Results for all tests are not available	Non-typhoid cases	2	Pakistan	2	KGH: Kharadar General Hospital	6		8	<= 12	1	Male	1	OPD	1	Negative
FE006066085	Y	Y		N	No test result is available	N	Results for all tests are not available	Non-typhoid cases	2	Pakistan	2	KGH: Kharadar General Hospital	6		30	> 17	3	Female	2	Inpatient	2	Negative
FE006066086	Y	Y		Y		N	Results for all tests are not available	Non-typhoid cases	2	Pakistan	2	KGH: Kharadar General Hospital	6		40.290212183	> 17	3	Male	1	Emergency Ward	3	Negative	Negative		Negative	Negative		Negative	Negative		Negative	Negative		Negative	Negative		Negative	Negative		Negative	Negative		Negative	Negative		Negative	Negative		Negative
FE006066087	Y	Y		N	No test result is available	N	Results for all tests are not available	Non-typhoid cases	2	Pakistan	2	KGH: Kharadar General Hospital	6		4.8350444901	<= 12	1	Female	2	Emergency Ward	3	Negative
FE006066088	Y	Y		N	No test result is available	N	Results for all tests are not available	Non-typhoid cases	2	Pakistan	2	KGH: Kharadar General Hospital	6		6	<= 12	1	Male	1	Inpatient	2	Negative
FE006066089	Y	Y		N	No test result is available	N	Results for all tests are not available	Non-typhoid cases	2	Pakistan	2	KGH: Kharadar General Hospital	6		4	<= 12	1	Female	2	Emergency Ward	3	Negative
FE006066090	Y	Y		Y		N	Results for all tests are not available	Typhoid cases	1	Pakistan	2	KGH: Kharadar General Hospital	6		2	<= 12	1	Male	1	OPD	1	Positive	Negative		Negative	Negative		Negative	Negative		Negative	Positive		Positive	Positive		Positive	Positive		Positive	Invalid	Positive	Positive	Positive		Positive	Negative		Negative
FE006066091	Y	Y		N	No test result is available	N	Results for all tests are not available	Non-typhoid cases	2	Pakistan	2	KGH: Kharadar General Hospital	6		11	<= 12	1	Female	2	Inpatient	2	Negative
FE006066092	Y	Y		N	No test result is available	N	Results for all tests are not available	Non-typhoid cases	2	Pakistan	2	KGH: Kharadar General Hospital	6		5	<= 12	1	Male	1	Emergency Ward	3	Negative
FE006066093	Y	Y		N	No test result is available	N	Results for all tests are not available	Non-typhoid cases	2	Pakistan	2	KGH: Kharadar General Hospital	6		9	<= 12	1	Female	2	Inpatient	2	Negative
FE006066094	Y	Y		N	No test result is available	N	Results for all tests are not available	Non-valid cases	3	Pakistan	2	KGH: Kharadar General Hospital	6		35	> 17	3	Male	1	Inpatient	2	Contamination
FE006066095	Y	Y		N	No test result is available	N	Results for all tests are not available	Non-typhoid cases	2	Pakistan	2	KGH: Kharadar General Hospital	6		11	<= 12	1	Male	1	Inpatient	2	Negative
FE006066096	Y	Y		Y		N	Results for all tests are not available	Typhoid cases	1	Pakistan	2	KGH: Kharadar General Hospital	6		8	<= 12	1	Male	1	Emergency Ward	3	Positive	Positive		Positive	Negative		Negative	Positive		Positive	Positive		Positive	Positive		Positive	Positive		Positive	Positive		Positive	Positive		Positive	Negative		Negative
FE006066097	Y	Y		N	No test result is available	N	Results for all tests are not available	Non-typhoid cases	2	Pakistan	2	KGH: Kharadar General Hospital	6		2	<= 12	1	Male	1	OPD	1	Negative
FE006066098	Y	Y		N	No test result is available	N	Results for all tests are not available	Non-typhoid cases	2	Pakistan	2	KGH: Kharadar General Hospital	6		5	<= 12	1	Male	1	Emergency Ward	3	Negative
FE006066099	Y	Y		N	No test result is available	N	Results for all tests are not available	Non-typhoid cases	2	Pakistan	2	KGH: Kharadar General Hospital	6		6.9267624914	<= 12	1	Male	1	Emergency Ward	3	Negative
FE006066100	Y	Y		Y		N	Results for all tests are not available	Typhoid cases	1	Pakistan	2	KGH: Kharadar General Hospital	6		5.7084188912	<= 12	1	Male	1	OPD	1	Positive	Negative		Negative	Negative		Negative	Negative		Negative	Positive		Positive	Negative		Negative	Positive		Positive	Positive		Positive	Positive		Positive	Negative		Negative
FE006066101	Y	Y		N	No test result is available	N	Results for all tests are not available	Non-typhoid cases	2	Pakistan	2	KGH: Kharadar General Hospital	6		17	> 12 and <= 17	2	Male	1	Inpatient	2	Negative
FE006066102	Y	Y		N	No test result is available	N	Results for all tests are not available	Non-typhoid cases	2	Pakistan	2	KGH: Kharadar General Hospital	6		2	<= 12	1	Male	1	Inpatient	2	Negative
FE006066103	Y	Y		Y		N	Results for all tests are not available	Non-typhoid cases	2	Pakistan	2	KGH: Kharadar General Hospital	6		6	<= 12	1	Male	1	Inpatient	2	Negative	Negative		Negative	Negative		Negative	Negative		Negative	Positive		Positive	Negative		Negative	Negative		Negative	Negative		Negative	Negative		Negative	Negative		Negative
FE006066104	Y	Y		N	No test result is available	N	Results for all tests are not available	Non-typhoid cases	2	Pakistan	2	KGH: Kharadar General Hospital	6		10	<= 12	1	Female	2	Inpatient	2	Negative
FE006066105	Y	Y		N	No test result is available	N	Results for all tests are not available	Non-typhoid cases	2	Pakistan	2	KGH: Kharadar General Hospital	6		6	<= 12	1	Female	2	Emergency Ward	3	Negative
FE006066106	Y	Y		N	No test result is available	N	Results for all tests are not available	Non-valid cases	3	Pakistan	2	KGH: Kharadar General Hospital	6		21.420944559	> 17	3	Female	2	Inpatient	2	Contamination
FE006066107	Y	Y		N	No test result is available	N	Results for all tests are not available	Non-typhoid cases	2	Pakistan	2	KGH: Kharadar General Hospital	6		6	<= 12	1	Male	1	OPD	1	Negative
FE006066108	Y	Y		Y		N	Results for all tests are not available	Non-typhoid cases	2	Pakistan	2	KGH: Kharadar General Hospital	6		6.0041067762	<= 12	1	Male	1	OPD	1	Negative	Negative		Negative	Negative		Negative	Negative		Negative	Negative		Negative	Negative		Negative	Negative		Negative	Negative		Negative	Positive		Positive	Negative		Negative
FE006066109	Y	Y		N	No test result is available	N	Results for all tests are not available	Non-typhoid cases	2	Pakistan	2	KGH: Kharadar General Hospital	6		4	<= 12	1	Female	2	Inpatient	2	Negative
FE006066110	Y	Y		Y		N	Results for all tests are not available	Typhoid cases	1	Pakistan	2	KGH: Kharadar General Hospital	6		2	<= 12	1	Male	1	OPD	1	Positive	Negative		Negative	Negative		Negative	Negative		Negative	Positive		Positive	Negative		Negative	Negative		Negative	Negative		Negative	Positive		Positive	Negative		Negative
FE006066111	Y	Y		N	No test result is available	N	Results for all tests are not available	Non-valid cases	3	Pakistan	2	KGH: Kharadar General Hospital	6		3	<= 12	1	Male	1	Emergency Ward	3	Contamination
FE006066112	Y	Y		Y		N	Results for all tests are not available	Non-typhoid cases	2	Pakistan	2	KGH: Kharadar General Hospital	6		11	<= 12	1	Male	1	Emergency Ward	3	Negative	Negative		Negative	Negative		Negative	Negative		Negative	Positive		Positive	Positive		Positive	Positive		Positive	Positive		Positive	Positive		Positive	Negative		Negative
FE006066113	Y	Y		N	No test result is available	N	Results for all tests are not available	Non-typhoid cases	2	Pakistan	2	KGH: Kharadar General Hospital	6		5	<= 12	1	Male	1	OPD	1	Negative
FE006066114	Y	Y		N	No test result is available	N	Results for all tests are not available	Non-typhoid cases	2	Pakistan	2	KGH: Kharadar General Hospital	6		4	<= 12	1	Male	1	OPD	1	Negative
FE006066115	Y	Y		N	No test result is available	N	Results for all tests are not available	Non-typhoid cases	2	Pakistan	2	KGH: Kharadar General Hospital	6		24	> 17	3	Male	1	Inpatient	2	Negative
FE006066116	Y	Y		N	No test result is available	N	Results for all tests are not available	Non-typhoid cases	2	Pakistan	2	KGH: Kharadar General Hospital	6		12	<= 12	1	Male	1	Emergency Ward	3	Negative
FE006066117	Y	Y		Y		N	Results for all tests are not available	Non-typhoid cases	2	Pakistan	2	KGH: Kharadar General Hospital	6		23	> 17	3	Male	1	Inpatient	2	Negative	Negative		Negative	Negative		Negative	Negative		Negative	Negative		Negative	Negative		Negative	Negative		Negative	Negative		Negative	Negative		Negative	Negative		Negative
FE006066118	Y	Y		N	No test result is available	N	Results for all tests are not available	Non-typhoid cases	2	Pakistan	2	KGH: Kharadar General Hospital	6		4	<= 12	1	Female	2	Emergency Ward	3	Negative
FE006066119	Y	Y		N	No test result is available	N	Results for all tests are not available	Non-typhoid cases	2	Pakistan	2	KGH: Kharadar General Hospital	6		32	> 17	3	Female	2	Emergency Ward	3	Negative
FE006066120	Y	Y		N	No test result is available	N	Results for all tests are not available	Non-typhoid cases	2	Pakistan	2	KGH: Kharadar General Hospital	6		3	<= 12	1	Male	1	OPD	1	Negative
FE006066121	Y	Y		Y		N	Results for all tests are not available	Typhoid cases	1	Pakistan	2	KGH: Kharadar General Hospital	6		2	<= 12	1	Male	1	OPD	1	Positive	Negative		Negative	Negative		Negative	Negative		Negative	Positive		Positive	Positive		Positive	Positive		Positive	Positive		Positive	Positive		Positive	Negative		Negative
FE006066122	Y	Y		Y		N	Results for all tests are not available	Typhoid cases	1	Pakistan	2	KGH: Kharadar General Hospital	6		2	<= 12	1	Male	1	Emergency Ward	3	Positive	Negative		Negative	Negative		Negative	Negative		Negative	Positive		Positive	Positive		Positive	Positive		Positive	Positive		Positive	Positive		Positive	Negative		Negative
FE006066123	Y	Y		N	No test result is available	N	Results for all tests are not available	Non-typhoid cases	2	Pakistan	2	KGH: Kharadar General Hospital	6		29	> 17	3	Female	2	Emergency Ward	3	Negative
FE006066124	Y	Y		N	No test result is available	N	Results for all tests are not available	Non-typhoid cases	2	Pakistan	2	KGH: Kharadar General Hospital	6		22	> 17	3	Female	2	Emergency Ward	3	Negative
FE006066125	Y	Y		Y		N	Results for all tests are not available	Non-typhoid cases	2	Pakistan	2	KGH: Kharadar General Hospital	6		40	> 17	3	Male	1	Emergency Ward	3	Negative	Negative		Negative	Negative		Negative	Negative		Negative	Negative		Negative	Negative		Negative	Negative		Negative	Negative		Negative	Negative		Negative	Negative		Negative
FE006066126	Y	Y		N	No test result is available	N	Results for all tests are not available	Non-typhoid cases	2	Pakistan	2	KGH: Kharadar General Hospital	6		4	<= 12	1	Male	1	OPD	1	Negative
FE006066127	Y	Y		Y		N	Results for all tests are not available	Typhoid cases	1	Pakistan	2	KGH: Kharadar General Hospital	6		16.336755647	> 12 and <= 17	2	Male	1	Emergency Ward	3	Positive	Negative		Negative	Negative		Negative	Negative		Negative	Positive		Positive	Positive		Positive	Positive		Positive	Positive		Positive	Positive		Positive	Negative		Negative
FE006066128	Y	Y		Y		N	Results for all tests are not available	Typhoid cases	1	Pakistan	2	KGH: Kharadar General Hospital	6		22	> 17	3	Male	1	Inpatient	2	Positive	Negative		Negative	Negative		Negative	Negative		Negative	Positive		Positive	Positive		Positive	Positive		Positive	Positive		Positive	Positive		Positive	Negative		Negative
FE006066129	Y	Y		N	No test result is available	N	Results for all tests are not available	Non-typhoid cases	2	Pakistan	2	KGH: Kharadar General Hospital	6		2	<= 12	1	Female	2	Inpatient	2	Negative
FE006066130	Y	Y		Y		N	Results for all tests are not available	Typhoid cases	1	Pakistan	2	KGH: Kharadar General Hospital	6		2	<= 12	1	Male	1	Inpatient	2	Positive	Negative		Negative	Positive		Positive	Negative		Negative	Positive		Positive	Positive		Positive	Positive		Positive	Positive		Positive	Positive		Positive	Negative		Negative
FE006066131	Y	Y		N	No test result is available	N	Results for all tests are not available	Non-typhoid cases	2	Pakistan	2	KGH: Kharadar General Hospital	6		9	<= 12	1	Male	1	Inpatient	2	Negative
FE006066132	Y	Y		N	No test result is available	N	Results for all tests are not available	Non-typhoid cases	2	Pakistan	2	KGH: Kharadar General Hospital	6		5	<= 12	1	Male	1	Inpatient	2	Negative
FE006066133	Y	Y		N	No test result is available	N	Results for all tests are not available	Non-typhoid cases	2	Pakistan	2	KGH: Kharadar General Hospital	6		6	<= 12	1	Male	1	OPD	1	Negative
FE006066134	Y	Y		Y		N	Results for all tests are not available	Non-typhoid cases	2	Pakistan	2	KGH: Kharadar General Hospital	6		25	> 17	3	Female	2	Emergency Ward	3	Negative	Negative		Negative	Negative		Negative	Negative		Negative	Negative		Negative	Negative		Negative	Negative		Negative	Negative		Negative	Negative		Negative	Negative		Negative
FE006066135	Y	Y		Y		N	Results for all tests are not available	Typhoid cases	1	Pakistan	2	KGH: Kharadar General Hospital	6		2	<= 12	1	Male	1	OPD	1	Positive	Negative		Negative	Positive		Positive	Negative		Negative	Positive		Positive	Positive		Positive	Positive		Positive	Positive		Positive	Positive		Positive	Negative		Negative
FE006066136	Y	Y		N	No test result is available	N	Results for all tests are not available	Non-typhoid cases	2	Pakistan	2	KGH: Kharadar General Hospital	6		2	<= 12	1	Female	2	Inpatient	2	Negative
FE006066137	Y	Y		Y		N	Results for all tests are not available	Typhoid cases	1	Pakistan	2	KGH: Kharadar General Hospital	6		9	<= 12	1	Female	2	Emergency Ward	3	Positive	Negative		Negative	Negative		Negative	Positive		Positive	Negative		Negative	Negative		Negative	Negative		Negative	Negative		Negative	Negative		Negative	Negative		Negative
FE006066138	Y	Y		N	No test result is available	N	Results for all tests are not available	Non-typhoid cases	2	Pakistan	2	KGH: Kharadar General Hospital	6		12	<= 12	1	Female	2	Emergency Ward	3	Negative
FE006066139	Y	Y		N	No test result is available	N	Results for all tests are not available	Non-typhoid cases	2	Pakistan	2	KGH: Kharadar General Hospital	6		2	<= 12	1	Male	1	Emergency Ward	3	Negative
FE006066140	Y	Y		N	No test result is available	N	Results for all tests are not available	Non-typhoid cases	2	Pakistan	2	KGH: Kharadar General Hospital	6		12	<= 12	1	Male	1	OPD	1	Negative
FE006066141	Y	Y		Y		N	Results for all tests are not available	Non-typhoid cases	2	Pakistan	2	KGH: Kharadar General Hospital	6		13	> 12 and <= 17	2	Female	2	Inpatient	2	Negative	Negative		Negative	Negative		Negative	Negative		Negative	Negative		Negative	Negative		Negative	Negative		Negative	Negative		Negative	Positive		Positive	Negative		Negative
FE006066142	Y	Y		N	No test result is available	N	Results for all tests are not available	Non-typhoid cases	2	Pakistan	2	KGH: Kharadar General Hospital	6		35	> 17	3	Female	2	Inpatient	2	Negative
FE006066143	Y	Y		Y		N	Results for all tests are not available	Typhoid cases	1	Pakistan	2	KGH: Kharadar General Hospital	6		12	<= 12	1	Female	2	Emergency Ward	3	Positive	Negative		Negative	Positive		Positive	Negative		Negative	Positive		Positive	Negative		Negative	Positive		Positive	Positive		Positive	Positive		Positive	Negative		Negative
FE006066144	Y	Y		N	No test result is available	N	Results for all tests are not available	Non-typhoid cases	2	Pakistan	2	KGH: Kharadar General Hospital	6		29	> 17	3	Male	1	Emergency Ward	3	Negative
FE006066145	Y	Y		N	No test result is available	N	Results for all tests are not available	Non-valid cases	3	Pakistan	2	KGH: Kharadar General Hospital	6		12	<= 12	1	Female	2	Emergency Ward	3	Contamination
FE006066146	Y	Y		N	No test result is available	N	Results for all tests are not available	Non-valid cases	3	Pakistan	2	KGH: Kharadar General Hospital	6		3	<= 12	1	Female	2	Emergency Ward	3	Contamination
FE006066147	Y	Y		N	No test result is available	N	Results for all tests are not available	Non-typhoid cases	2	Pakistan	2	KGH: Kharadar General Hospital	6		50	> 17	3	Male	1	Emergency Ward	3	Negative
FE006066148	Y	Y		Y		N	Results for all tests are not available	Typhoid cases	1	Pakistan	2	KGH: Kharadar General Hospital	6		2	<= 12	1	Male	1	OPD	1	Positive	Negative		Negative	Negative		Negative	Negative		Negative	Negative		Negative	Negative		Negative	Negative		Negative	Negative		Negative	Negative		Negative	Negative		Negative
FE006066149	Y	Y		N	No test result is available	N	Results for all tests are not available	Non-typhoid cases	2	Pakistan	2	KGH: Kharadar General Hospital	6		3	<= 12	1	Male	1	Emergency Ward	3	Negative
FE006066150	Y	Y		Y		N	Results for all tests are not available	Non-typhoid cases	2	Pakistan	2	KGH: Kharadar General Hospital	6		2	<= 12	1	Male	1	Emergency Ward	3	Negative	Positive		Positive	Negative		Negative	Positive		Positive	Negative		Negative	Positive		Positive	Positive		Positive	Positive		Positive	Positive		Positive	Negative		Negative
FE006066151	Y	Y		N	No test result is available	N	Results for all tests are not available	Non-typhoid cases	2	Pakistan	2	KGH: Kharadar General Hospital	6		4	<= 12	1	Female	2	Emergency Ward	3	Negative
FE006066152	Y	Y		N	No test result is available	N	Results for all tests are not available	Non-valid cases	3	Pakistan	2	KGH: Kharadar General Hospital	6		6	<= 12	1	Female	2	Emergency Ward	3	Contamination
FE006066153	Y	Y		N	No test result is available	N	Results for all tests are not available	Non-typhoid cases	2	Pakistan	2	KGH: Kharadar General Hospital	6		3	<= 12	1	Male	1	Inpatient	2	Negative
FE006066154	Y	Y		N	No test result is available	N	Results for all tests are not available	Non-typhoid cases	2	Pakistan	2	KGH: Kharadar General Hospital	6		40	> 17	3	Female	2	Emergency Ward	3	Negative
FE006066155	Y	Y		N	No test result is available	N	Results for all tests are not available	Non-valid cases	3	Pakistan	2	KGH: Kharadar General Hospital	6		10	<= 12	1	Female	2	Inpatient	2	Contamination
FE006066156	Y	Y		N	No test result is available	N	Results for all tests are not available	Non-typhoid cases	2	Pakistan	2	KGH: Kharadar General Hospital	6		8	<= 12	1	Female	2	OPD	1	Negative
FE006066157	Y	Y		N	No test result is available	N	Results for all tests are not available	Non-typhoid cases	2	Pakistan	2	KGH: Kharadar General Hospital	6		2	<= 12	1	Male	1	Emergency Ward	3	Negative
FE006066158	Y	Y		N	No test result is available	N	Results for all tests are not available	Non-typhoid cases	2	Pakistan	2	KGH: Kharadar General Hospital	6		12	<= 12	1	Male	1	Emergency Ward	3	Negative
FE006066159	Y	Y		N	No test result is available	N	Results for all tests are not available	Non-typhoid cases	2	Pakistan	2	KGH: Kharadar General Hospital	6		4	<= 12	1	Male	1	Emergency Ward	3	Negative
FE006066160	Y	Y		N	No test result is available	N	Results for all tests are not available	Non-typhoid cases	2	Pakistan	2	KGH: Kharadar General Hospital	6		4	<= 12	1	Male	1	OPD	1	Negative
FE006066161	Y	Y		N	No test result is available	N	Results for all tests are not available	Non-valid cases	3	Pakistan	2	KGH: Kharadar General Hospital	6		25	> 17	3	Female	2	Emergency Ward	3	Contamination
FE006066162	Y	Y		N	No test result is available	N	Results for all tests are not available	Non-typhoid cases	2	Pakistan	2	KGH: Kharadar General Hospital	6		21.987679671	> 17	3	Female	2	Emergency Ward	3	Negative
FE006066163	Y	Y		N	No test result is available	N	Results for all tests are not available	Non-typhoid cases	2	Pakistan	2	KGH: Kharadar General Hospital	6		34	> 17	3	Female	2	Inpatient	2	Negative
FE006066164	Y	Y		N	No test result is available	N	Results for all tests are not available	Non-typhoid cases	2	Pakistan	2	KGH: Kharadar General Hospital	6		11	<= 12	1	Female	2	Emergency Ward	3	Negative
FE006066165	Y	Y		N	No test result is available	N	Results for all tests are not available	Non-typhoid cases	2	Pakistan	2	KGH: Kharadar General Hospital	6		2	<= 12	1	Male	1	Emergency Ward	3	Negative
FE006066166	Y	Y		Y		N	Results for all tests are not available	Non-typhoid cases	2	Pakistan	2	KGH: Kharadar General Hospital	6		2	<= 12	1	Female	2	Emergency Ward	3	Negative	Negative		Negative	Negative		Negative	Negative		Negative	Negative		Negative	Negative		Negative	Negative		Negative	Negative		Negative	Negative		Negative	Negative		Negative
FE006066167	Y	Y		N	No test result is available	N	Results for all tests are not available	Non-typhoid cases	2	Pakistan	2	KGH: Kharadar General Hospital	6		2	<= 12	1	Male	1	OPD	1	Negative
FE006066168	Y	Y		N	No test result is available	N	Results for all tests are not available	Non-typhoid cases	2	Pakistan	2	KGH: Kharadar General Hospital	6		23.635865845	> 17	3	Female	2	Inpatient	2	Negative
FE006066169	Y	Y		N	No test result is available	N	Results for all tests are not available	Non-typhoid cases	2	Pakistan	2	KGH: Kharadar General Hospital	6		11	<= 12	1	Male	1	OPD	1	Negative
FE006066170	Y	Y		N	No test result is available	N	Results for all tests are not available	Non-typhoid cases	2	Pakistan	2	KGH: Kharadar General Hospital	6		7.3347022587	<= 12	1	Female	2	OPD	1	Negative
FE006066171	Y	Y		N	No test result is available	N	Results for all tests are not available	Non-valid cases	3	Pakistan	2	KGH: Kharadar General Hospital	6		6	<= 12	1	Female	2	Inpatient	2	Contamination
FE006066172	Y	Y		N	No test result is available	N	Results for all tests are not available	Non-typhoid cases	2	Pakistan	2	KGH: Kharadar General Hospital	6		2	<= 12	1	Male	1	Emergency Ward	3	Negative
FE006066173	Y	Y		N	No test result is available	N	Results for all tests are not available	Non-typhoid cases	2	Pakistan	2	KGH: Kharadar General Hospital	6		2	<= 12	1	Male	1	Emergency Ward	3	Negative
FE006066174	Y	Y		N	No test result is available	N	Results for all tests are not available	Non-typhoid cases	2	Pakistan	2	KGH: Kharadar General Hospital	6		8	<= 12	1	Male	1	Emergency Ward	3	Negative
FE006066175	Y	Y		N	No test result is available	N	Results for all tests are not available	Non-typhoid cases	2	Pakistan	2	KGH: Kharadar General Hospital	6		7	<= 12	1	Male	1	OPD	1	Negative
FE006066176	Y	Y		N	No test result is available	N	Results for all tests are not available	Non-typhoid cases	2	Pakistan	2	KGH: Kharadar General Hospital	6		16	> 12 and <= 17	2	Female	2	Emergency Ward	3	Negative
FE006066177	Y	Y		N	No test result is available	N	Results for all tests are not available	Non-typhoid cases	2	Pakistan	2	KGH: Kharadar General Hospital	6		11	<= 12	1	Male	1	Emergency Ward	3	Negative
FE006066178	Y	Y		Y		N	Results for all tests are not available	Non-typhoid cases	2	Pakistan	2	KGH: Kharadar General Hospital	6		8	<= 12	1	Female	2	Emergency Ward	3	Negative	Negative		Negative	Negative		Negative	Negative		Negative	Negative		Negative	Negative		Negative	Negative		Negative	Negative		Negative	Negative		Negative	Negative		Negative
FE006066179	Y	Y		N	No test result is available	N	Results for all tests are not available	Non-typhoid cases	2	Pakistan	2	KGH: Kharadar General Hospital	6		3	<= 12	1	Male	1	Emergency Ward	3	Negative
FE006066180	Y	Y		N	No test result is available	N	Results for all tests are not available	Non-valid cases	3	Pakistan	2	KGH: Kharadar General Hospital	6		25	> 17	3	Female	2	Inpatient	2	Contamination
FE006066181	Y	Y		N	No test result is available	N	Results for all tests are not available	Non-typhoid cases	2	Pakistan	2	KGH: Kharadar General Hospital	6		9	<= 12	1	Female	2	OPD	1	Negative
FE006066182	Y	Y		N	No test result is available	N	Results for all tests are not available	Non-typhoid cases	2	Pakistan	2	KGH: Kharadar General Hospital	6		13	> 12 and <= 17	2	Male	1	Emergency Ward	3	Negative
FE006066183	Y	Y		N	No test result is available	N	Results for all tests are not available	Non-typhoid cases	2	Pakistan	2	KGH: Kharadar General Hospital	6		13	> 12 and <= 17	2	Male	1	Emergency Ward	3	Negative
FE006066184	Y	Y		N	No test result is available	N	Results for all tests are not available	Non-typhoid cases	2	Pakistan	2	KGH: Kharadar General Hospital	6		23.386721424	> 17	3	Female	2	Emergency Ward	3	Negative
FE006066185	Y	Y		N	No test result is available	N	Results for all tests are not available	Non-typhoid cases	2	Pakistan	2	KGH: Kharadar General Hospital	6		4	<= 12	1	Female	2	Emergency Ward	3	Negative
FE006066186	Y	Y		N	No test result is available	N	Results for all tests are not available	Non-typhoid cases	2	Pakistan	2	KGH: Kharadar General Hospital	6		3	<= 12	1	Female	2	Emergency Ward	3	Negative
FE006066187	Y	Y		N	No test result is available	N	Results for all tests are not available	Non-typhoid cases	2	Pakistan	2	KGH: Kharadar General Hospital	6		3.2334017796	<= 12	1	Male	1	Emergency Ward	3	Negative
FE006066188	Y	Y		Y		N	Results for all tests are not available	Typhoid cases	1	Pakistan	2	KGH: Kharadar General Hospital	6		4	<= 12	1	Male	1	Emergency Ward	3	Positive	Negative		Negative	Negative		Negative	Negative		Negative	Positive		Positive	Negative		Negative	Positive		Positive	Positive		Positive	Positive		Positive	Negative		Negative
FE006066189	Y	Y		Y		N	Results for all tests are not available	Typhoid cases	1	Pakistan	2	KGH: Kharadar General Hospital	6		13	> 12 and <= 17	2	Male	1	Inpatient	2	Positive	Negative		Negative	Negative		Negative	Negative		Negative	Negative		Negative	Positive		Positive	Positive		Positive	Positive		Positive	Positive		Positive	Negative		Negative
FE006066190	Y	Y		N	No test result is available	N	Results for all tests are not available	Non-typhoid cases	2	Pakistan	2	KGH: Kharadar General Hospital	6		3	<= 12	1	Female	2	OPD	1	Negative
FE006066191	Y	Y		N	No test result is available	N	Results for all tests are not available	Non-typhoid cases	2	Pakistan	2	KGH: Kharadar General Hospital	6		5	<= 12	1	Male	1	Emergency Ward	3	Negative
FE006066192	Y	Y		N	No test result is available	N	Results for all tests are not available	Non-typhoid cases	2	Pakistan	2	KGH: Kharadar General Hospital	6		17.349760438	> 17	3	Male	1	Emergency Ward	3	Negative
FE006066193	Y	Y		N	No test result is available	N	Results for all tests are not available	Non-typhoid cases	2	Pakistan	2	KGH: Kharadar General Hospital	6		35	> 17	3	Male	1	Emergency Ward	3	Negative
FE006066194	Y	Y		Y		N	Results for all tests are not available	Typhoid cases	1	Pakistan	2	KGH: Kharadar General Hospital	6		2.6009582478	<= 12	1	Female	2	OPD	1	Positive	Negative		Negative	Negative		Negative	Negative		Negative	Negative		Negative	Negative		Negative	Negative		Negative	Negative		Negative	Negative		Negative	Negative		Negative
FE006066195	Y	Y		N	No test result is available	N	Results for all tests are not available	Non-typhoid cases	2	Pakistan	2	KGH: Kharadar General Hospital	6		45	> 17	3	Female	2	Emergency Ward	3	Negative
FE006066196	Y	Y		N	No test result is available	N	Results for all tests are not available	Non-typhoid cases	2	Pakistan	2	KGH: Kharadar General Hospital	6		5.0239561944	<= 12	1	Male	1	OPD	1	Negative
FE006066197	Y	Y		Y		N	Results for all tests are not available	Typhoid cases	1	Pakistan	2	KGH: Kharadar General Hospital	6		6	<= 12	1	Male	1	Emergency Ward	3	Positive	Negative		Negative	Negative		Negative	Negative		Negative	Negative		Negative	Negative		Negative	Negative		Negative	Negative		Negative	Positive		Positive	Negative		Negative
FE006066198	Y	Y		Y		N	Results for all tests are not available	Non-typhoid cases	2	Pakistan	2	KGH: Kharadar General Hospital	6		24.169746749	> 17	3	Male	1	Emergency Ward	3	Negative	Negative		Negative	Negative		Negative	Negative		Negative	Positive		Positive	Positive		Positive	Positive		Positive	Positive		Positive	Positive		Positive	Negative		Negative
FE006066199	Y	Y		N	No test result is available	N	Results for all tests are not available	Non-typhoid cases	2	Pakistan	2	KGH: Kharadar General Hospital	6		5	<= 12	1	Male	1	Emergency Ward	3	Negative
FE006066200	Y	Y		Y		N	Results for all tests are not available	Typhoid cases	1	Pakistan	2	KGH: Kharadar General Hospital	6		8	<= 12	1	Female	2	Emergency Ward	3	Positive	Negative		Negative	Negative		Negative	Negative		Negative	Positive		Positive	Positive		Positive	Positive		Positive	Positive		Positive	Positive		Positive	Negative		Negative
FE006066201	Y	Y		N	No test result is available	N	Results for all tests are not available	Non-typhoid cases	2	Pakistan	2	KGH: Kharadar General Hospital	6		5	<= 12	1	Female	2	OPD	1	Negative
FE006066202	Y	Y		N	No test result is available	N	Results for all tests are not available	Non-valid cases	3	Pakistan	2	KGH: Kharadar General Hospital	6		3	<= 12	1	Female	2	Emergency Ward	3	Contamination
FE006066203	Y	Y		N	No test result is available	N	Results for all tests are not available	Non-valid cases	3	Pakistan	2	KGH: Kharadar General Hospital	6		2	<= 12	1	Male	1	Inpatient	2	Contamination
FE006066204	Y	Y		N	No test result is available	N	Results for all tests are not available	Non-typhoid cases	2	Pakistan	2	KGH: Kharadar General Hospital	6		36	> 17	3	Male	1	OPD	1	Negative
FE006066205	Y	Y		Y		N	Results for all tests are not available	Non-typhoid cases	2	Pakistan	2	KGH: Kharadar General Hospital	6		2	<= 12	1	Female	2	Emergency Ward	3	Negative	Negative		Negative	Negative		Negative	Negative		Negative	Negative		Negative	Positive		Positive	Negative		Negative	Invalid	Negative	Negative	Negative		Negative	Negative		Negative
FE006066206	Y	Y		N	No test result is available	N	Results for all tests are not available	Non-typhoid cases	2	Pakistan	2	KGH: Kharadar General Hospital	6		2	<= 12	1	Male	1	OPD	1	Negative
FE006066207	Y	Y		N	No test result is available	N	Results for all tests are not available	Non-typhoid cases	2	Pakistan	2	KGH: Kharadar General Hospital	6		4	<= 12	1	Female	2	Inpatient	2	Negative
FE006066208	Y	Y		N	No test result is available	N	Results for all tests are not available	Non-valid cases	3	Pakistan	2	KGH: Kharadar General Hospital	6		2	<= 12	1	Male	1	Inpatient	2	Contamination
FE006066209	Y	Y		N	No test result is available	N	Results for all tests are not available	Non-typhoid cases	2	Pakistan	2	KGH: Kharadar General Hospital	6		2	<= 12	1	Female	2	Emergency Ward	3	Negative
FE006066210	Y	Y		N	No test result is available	N	Results for all tests are not available	Non-typhoid cases	2	Pakistan	2	KGH: Kharadar General Hospital	6		8	<= 12	1	Male	1	Emergency Ward	3	Negative
FE006066211	Y	Y		N	No test result is available	N	Results for all tests are not available	Non-valid cases	3	Pakistan	2	KGH: Kharadar General Hospital	6		2	<= 12	1	Male	1	OPD	1	Contamination
FE006066212	Y	Y		Y		N	Results for all tests are not available	Typhoid cases	1	Pakistan	2	KGH: Kharadar General Hospital	6		7	<= 12	1	Male	1	OPD	1	Positive	Negative		Negative	Negative		Negative	Positive		Positive	Positive		Positive	Negative		Negative	Positive		Positive	Positive		Positive	Positive		Positive	Negative		Negative
FE006066213	Y	Y		N	No test result is available	N	Results for all tests are not available	Non-typhoid cases	2	Pakistan	2	KGH: Kharadar General Hospital	6		15	> 12 and <= 17	2	Male	1	Emergency Ward	3	Negative
FE006066214	Y	Y		N	No test result is available	N	Results for all tests are not available	Non-valid cases	3	Pakistan	2	KGH: Kharadar General Hospital	6		36	> 17	3	Female	2	Emergency Ward	3	Contamination
FE006066215	Y	Y		Y		N	Results for all tests are not available	Typhoid cases	1	Pakistan	2	KGH: Kharadar General Hospital	6		6	<= 12	1	Female	2	OPD	1	Positive	Negative		Negative	Negative		Negative	Negative		Negative	Positive		Positive	Positive		Positive	Positive		Positive	Invalid	Positive	Positive	Positive		Positive	Negative		Negative
FE006066216	Y	Y		N	No test result is available	N	Results for all tests are not available	Non-typhoid cases	2	Pakistan	2	KGH: Kharadar General Hospital	6		4	<= 12	1	Male	1	Emergency Ward	3	Negative
FE006066217	Y	Y		Y		N	Results for all tests are not available	Non-typhoid cases	2	Pakistan	2	KGH: Kharadar General Hospital	6		40	> 17	3	Female	2	Inpatient	2	Negative	Negative		Negative	Negative		Negative	Negative		Negative	Positive		Positive	Positive		Positive	Negative		Negative	Negative		Negative	Negative		Negative	Negative		Negative
FE006066218	Y	Y		N	No test result is available	N	Results for all tests are not available	Non-typhoid cases	2	Pakistan	2	KGH: Kharadar General Hospital	6		8	<= 12	1	Female	2	Emergency Ward	3	Negative
FE006066219	Y	Y		Y		N	Results for all tests are not available	Non-typhoid cases	2	Pakistan	2	KGH: Kharadar General Hospital	6		3	<= 12	1	Female	2	Emergency Ward	3	Negative	Negative		Negative	Negative		Negative	Negative		Negative	Negative		Negative	Negative		Negative	Negative		Negative	Negative		Negative	Negative		Negative	Negative		Negative
FE006066220	Y	Y		Y		N	Results for all tests are not available	Typhoid cases	1	Pakistan	2	KGH: Kharadar General Hospital	6		3	<= 12	1	Female	2	Emergency Ward	3	Positive	Negative		Negative	Negative		Negative	Negative		Negative	Positive		Positive	Positive		Positive	Negative		Negative	Negative		Negative	Positive		Positive	Negative		Negative
FE006066221	Y	Y		N	No test result is available	N	Results for all tests are not available	Non-typhoid cases	2	Pakistan	2	KGH: Kharadar General Hospital	6		20	> 17	3	Female	2	Emergency Ward	3	Negative
FE006066222	Y	Y		N	No test result is available	N	Results for all tests are not available	Non-typhoid cases	2	Pakistan	2	KGH: Kharadar General Hospital	6		25	> 17	3	Female	2	Emergency Ward	3	Negative
FE006066223	Y	Y		Y		N	Results for all tests are not available	Typhoid cases	1	Pakistan	2	KGH: Kharadar General Hospital	6		4	<= 12	1	Female	2	Emergency Ward	3	Positive	Negative		Negative	Negative		Negative	Negative		Negative	Negative		Negative	Positive		Positive	Negative		Negative	Negative		Negative	Positive		Positive	Negative		Negative
FE006066224	Y	Y		N	No test result is available	N	Results for all tests are not available	Non-typhoid cases	2	Pakistan	2	KGH: Kharadar General Hospital	6		17	> 12 and <= 17	2	Female	2	Emergency Ward	3	Negative
FE006066225	Y	Y		N	No test result is available	N	Results for all tests are not available	Non-typhoid cases	2	Pakistan	2	KGH: Kharadar General Hospital	6		3	<= 12	1	Female	2	Emergency Ward	3	Negative
FE006066226	Y	Y		N	No test result is available	N	Results for all tests are not available	Non-typhoid cases	2	Pakistan	2	KGH: Kharadar General Hospital	6		26	> 17	3	Female	2	Inpatient	2	Negative
FE006066227	Y	Y		Y		N	Results for all tests are not available	Non-typhoid cases	2	Pakistan	2	KGH: Kharadar General Hospital	6		14.527036277	> 12 and <= 17	2	Female	2	Emergency Ward	3	Negative	Negative		Negative	Negative		Negative	Negative		Negative	Negative		Negative	Negative		Negative	Negative		Negative	Negative		Negative	Positive		Positive	Negative		Negative
FE006066228	Y	Y		Y		N	Results for all tests are not available	Non-typhoid cases	2	Pakistan	2	KGH: Kharadar General Hospital	6		11	<= 12	1	Male	1	Inpatient	2	Negative	Negative		Negative	Negative		Negative	Negative		Negative	Negative		Negative	Negative		Negative	Negative		Negative	Negative		Negative	Negative		Negative	Negative		Negative
FE006066229	Y	Y		N	No test result is available	N	Results for all tests are not available	Non-typhoid cases	2	Pakistan	2	KGH: Kharadar General Hospital	6		2	<= 12	1	Female	2	Emergency Ward	3	Negative
FE006066230	Y	Y		N	No test result is available	N	Results for all tests are not available	Non-typhoid cases	2	Pakistan	2	KGH: Kharadar General Hospital	6		5.2648870637	<= 12	1	Male	1	OPD	1	Negative
FE006066231	Y	Y		N	No test result is available	N	Results for all tests are not available	Non-typhoid cases	2	Pakistan	2	KGH: Kharadar General Hospital	6		5	<= 12	1	Male	1	Emergency Ward	3	Negative
FE006066232	Y	Y		N	No test result is available	N	Results for all tests are not available	Non-typhoid cases	2	Pakistan	2	KGH: Kharadar General Hospital	6		2	<= 12	1	Male	1	Inpatient	2	Negative
FE006066233	Y	Y		Y		N	Results for all tests are not available	Non-typhoid cases	2	Pakistan	2	KGH: Kharadar General Hospital	6		5	<= 12	1	Female	2	Emergency Ward	3	Negative	Negative		Negative	Negative		Negative	Negative		Negative	Negative		Negative	Negative		Negative	Negative		Negative	Negative		Negative	Positive		Positive	Negative		Negative
FE006066234	Y	Y		N	No test result is available	N	Results for all tests are not available	Non-typhoid cases	2	Pakistan	2	KGH: Kharadar General Hospital	6		25	> 17	3	Male	1	Emergency Ward	3	Negative
FE006066235	Y	Y		N	No test result is available	N	Results for all tests are not available	Non-typhoid cases	2	Pakistan	2	KGH: Kharadar General Hospital	6		11	<= 12	1	Male	1	Emergency Ward	3	Negative
FE006066236	Y	Y		N	No test result is available	N	Results for all tests are not available	Non-typhoid cases	2	Pakistan	2	KGH: Kharadar General Hospital	6		2	<= 12	1	Female	2	Emergency Ward	3	Negative
FE006066237	Y	Y		N	No test result is available	N	Results for all tests are not available	Non-typhoid cases	2	Pakistan	2	KGH: Kharadar General Hospital	6		21	> 17	3	Female	2	Emergency Ward	3	Negative
FE006066238	Y	Y		N	No test result is available	N	Results for all tests are not available	Non-typhoid cases	2	Pakistan	2	KGH: Kharadar General Hospital	6		9	<= 12	1	Male	1	OPD	1	Negative
FE006066239	Y	Y		N	No test result is available	N	Results for all tests are not available	Non-typhoid cases	2	Pakistan	2	KGH: Kharadar General Hospital	6		2	<= 12	1	Male	1	OPD	1	Negative
FE006066240	Y	Y		N	No test result is available	N	Results for all tests are not available	Non-typhoid cases	2	Pakistan	2	KGH: Kharadar General Hospital	6		25	> 17	3	Female	2	Emergency Ward	3	Negative
FE006066241	Y	Y		N	No test result is available	N	Results for all tests are not available	Non-typhoid cases	2	Pakistan	2	KGH: Kharadar General Hospital	6		14	> 12 and <= 17	2	Male	1	Emergency Ward	3	Negative
FE006066242	Y	Y		N	No test result is available	N	Results for all tests are not available	Non-typhoid cases	2	Pakistan	2	KGH: Kharadar General Hospital	6		10	<= 12	1	Female	2	Emergency Ward	3	Negative
FE006066243	Y	Y		Y		N	Results for all tests are not available	Typhoid cases	1	Pakistan	2	KGH: Kharadar General Hospital	6		2	<= 12	1	Male	1	Emergency Ward	3	Positive	Negative		Negative	Negative		Negative	Negative		Negative	Negative		Negative	Negative		Negative	Negative		Negative	Negative		Negative	Positive		Positive	Negative		Negative
FE006066244	Y	Y		Y		N	Results for all tests are not available	Non-typhoid cases	2	Pakistan	2	KGH: Kharadar General Hospital	6		4	<= 12	1	Male	1	OPD	1	Negative	Negative		Negative	Negative		Negative	Negative		Negative	Negative		Negative	Negative		Negative	Negative		Negative	Negative		Negative	Negative		Negative	Negative		Negative
FE006066245	Y	Y		N	No test result is available	N	Results for all tests are not available	Non-typhoid cases	2	Pakistan	2	KGH: Kharadar General Hospital	6		26	> 17	3	Male	1	OPD	1	Negative
FE006066246	Y	Y		N	No test result is available	N	Results for all tests are not available	Non-typhoid cases	2	Pakistan	2	KGH: Kharadar General Hospital	6		27.47980835	> 17	3	Male	1	Emergency Ward	3	Negative
FE006066247	Y	Y		N	No test result is available	N	Results for all tests are not available	Non-typhoid cases	2	Pakistan	2	KGH: Kharadar General Hospital	6		5	<= 12	1	Male	1	Emergency Ward	3	Negative
FE006066248	Y	Y		N	No test result is available	N	Results for all tests are not available	Non-typhoid cases	2	Pakistan	2	KGH: Kharadar General Hospital	6		5	<= 12	1	Female	2	Inpatient	2	Negative
FE006066249	Y	Y		N	No test result is available	N	Results for all tests are not available	Non-typhoid cases	2	Pakistan	2	KGH: Kharadar General Hospital	6		2	<= 12	1	Male	1	Inpatient	2	Negative
FE006066250	Y	Y		N	No test result is available	N	Results for all tests are not available	Non-typhoid cases	2	Pakistan	2	KGH: Kharadar General Hospital	6		18	> 17	3	Female	2	OPD	1	Negative
FE006066251	Y	Y		Y		N	Results for all tests are not available	Non-typhoid cases	2	Pakistan	2	KGH: Kharadar General Hospital	6		2	<= 12	1	Male	1	OPD	1	Negative	Negative		Negative	Negative		Negative	Negative		Negative	Negative		Negative	Negative		Negative	Negative		Negative	Negative		Negative	Negative		Negative	Negative		Negative
FE006066252	Y	Y		N	No test result is available	N	Results for all tests are not available	Non-typhoid cases	2	Pakistan	2	KGH: Kharadar General Hospital	6		8	<= 12	1	Male	1	OPD	1	Negative
FE006066253	Y	Y		N	No test result is available	N	Results for all tests are not available	Non-typhoid cases	2	Pakistan	2	KGH: Kharadar General Hospital	6		4	<= 12	1	Female	2	Inpatient	2	Negative
FE006066254	Y	Y		Y		N	Results for all tests are not available	Typhoid cases	1	Pakistan	2	KGH: Kharadar General Hospital	6		5	<= 12	1	Female	2	OPD	1	Positive	Negative		Negative	Negative		Negative	Negative		Negative	Negative		Negative	Positive		Positive	Positive		Positive	Positive		Positive	Positive		Positive	Negative		Negative
FE006066255	Y	Y		Y		N	Results for all tests are not available	Typhoid cases	1	Pakistan	2	KGH: Kharadar General Hospital	6		11.101984942	<= 12	1	Male	1	OPD	1	Positive	Negative		Negative	Negative		Negative	Positive		Positive	Negative		Negative	Negative		Negative	Positive		Positive	Positive		Positive	Positive		Positive	Negative		Negative
FE006066256	Y	Y		N	No test result is available	N	Results for all tests are not available	Non-typhoid cases	2	Pakistan	2	KGH: Kharadar General Hospital	6		22	> 17	3	Male	1	Emergency Ward	3	Negative
FE006066257	Y	Y		N	No test result is available	N	Results for all tests are not available	Non-valid cases	3	Pakistan	2	KGH: Kharadar General Hospital	6		7	<= 12	1	Male	1	OPD	1	Not done
FE006066258	Y	Y		N	No test result is available	N	Results for all tests are not available	Non-typhoid cases	2	Pakistan	2	KGH: Kharadar General Hospital	6		9	<= 12	1	Male	1	Emergency Ward	3	Negative
FE006066259	Y	Y		Y		N	Results for all tests are not available	Non-typhoid cases	2	Pakistan	2	KGH: Kharadar General Hospital	6		19	> 17	3	Female	2	OPD	1	Negative	Negative		Negative	Negative		Negative	Negative		Negative	Negative		Negative	Positive		Positive	Positive		Positive	Positive		Positive	Positive		Positive	Negative		Negative
FE006066260	Y	Y		N	No test result is available	N	Results for all tests are not available	Non-valid cases	3	Pakistan	2	KGH: Kharadar General Hospital	6		3	<= 12	1	Male	1	OPD	1	Contamination
FE006066261	Y	Y		N	No test result is available	N	Results for all tests are not available	Non-typhoid cases	2	Pakistan	2	KGH: Kharadar General Hospital	6		26	> 17	3	Male	1	Emergency Ward	3	Negative
FE006066262	Y	Y		Y		N	Results for all tests are not available	Non-typhoid cases	2	Pakistan	2	KGH: Kharadar General Hospital	6		2	<= 12	1	Male	1	OPD	1	Negative	Negative		Negative	Negative		Negative	Negative		Negative	Negative		Negative	Negative		Negative	Negative		Negative	Negative		Negative	Negative		Negative	Negative		Negative
FE006066263	Y	Y		N	No test result is available	N	Results for all tests are not available	Non-typhoid cases	2	Pakistan	2	KGH: Kharadar General Hospital	6		11	<= 12	1	Female	2	Emergency Ward	3	Negative
FE006066264	Y	Y		Y		N	Results for all tests are not available	Typhoid cases	1	Pakistan	2	KGH: Kharadar General Hospital	6		4	<= 12	1	Male	1	OPD	1	Positive	Negative		Negative	Negative		Negative	Negative		Negative	Negative		Negative	Negative		Negative	Positive		Positive	Positive		Positive	Negative		Negative	Negative		Negative
FE006066265	Y	Y		Y		N	Results for all tests are not available	Non-typhoid cases	2	Pakistan	2	KGH: Kharadar General Hospital	6		4.9965776865	<= 12	1	Male	1	Emergency Ward	3	Negative	Negative		Negative	Negative		Negative	Negative		Negative	Negative		Negative	Negative		Negative	Positive		Positive	Positive		Positive	Positive		Positive	Negative		Negative
FE006066266	Y	Y		N	No test result is available	N	Results for all tests are not available	Non-typhoid cases	2	Pakistan	2	KGH: Kharadar General Hospital	6		12	<= 12	1	Female	2	Emergency Ward	3	Negative
FE006066267	Y	Y		Y		N	Results for all tests are not available	Non-typhoid cases	2	Pakistan	2	KGH: Kharadar General Hospital	6		8	<= 12	1	Male	1	OPD	1	Negative	Negative		Negative	Negative		Negative	Negative		Negative	Negative		Negative	Negative		Negative	Positive		Positive	Positive		Positive	Positive		Positive	Negative		Negative
FE006066268	Y	Y		N	No test result is available	N	Results for all tests are not available	Non-typhoid cases	2	Pakistan	2	KGH: Kharadar General Hospital	6		7	<= 12	1	Male	1	Emergency Ward	3	Negative
FE006066269	Y	Y		N	No test result is available	N	Results for all tests are not available	Non-typhoid cases	2	Pakistan	2	KGH: Kharadar General Hospital	6		4	<= 12	1	Female	2	Emergency Ward	3	Negative
FE006066270	Y	Y		N	No test result is available	N	Results for all tests are not available	Non-typhoid cases	2	Pakistan	2	KGH: Kharadar General Hospital	6		6	<= 12	1	Female	2	OPD	1	Negative
FE006066271	Y	Y		Y		N	Results for all tests are not available	Typhoid cases	1	Pakistan	2	KGH: Kharadar General Hospital	6		2	<= 12	1	Male	1	Emergency Ward	3	Positive	Negative		Negative	Positive		Positive	Negative		Negative	Negative		Negative	Positive		Positive	Positive		Positive	Positive		Positive	Positive		Positive	Negative		Negative
FE006066272	Y	Y		Y		N	Results for all tests are not available	Typhoid cases	1	Pakistan	2	KGH: Kharadar General Hospital	6		10	<= 12	1	Female	2	Emergency Ward	3	Positive	Negative		Negative	Negative		Negative	Negative		Negative	Negative		Negative	Negative		Negative	Negative		Negative	Negative		Negative	Positive		Positive	Negative		Negative
FE006066273	Y	Y		N	No test result is available	N	Results for all tests are not available	Non-typhoid cases	2	Pakistan	2	KGH: Kharadar General Hospital	6		17	> 12 and <= 17	2	Male	1	Emergency Ward	3	Negative
FE006066274	Y	Y		N	No test result is available	N	Results for all tests are not available	Non-typhoid cases	2	Pakistan	2	KGH: Kharadar General Hospital	6		4	<= 12	1	Male	1	Emergency Ward	3	Negative
FE006066275	Y	Y		N	No test result is available	N	Results for all tests are not available	Non-typhoid cases	2	Pakistan	2	KGH: Kharadar General Hospital	6		21	> 17	3	Female	2	Emergency Ward	3	Negative
FE006066276	Y	Y		Y		N	Results for all tests are not available	Typhoid cases	1	Pakistan	2	KGH: Kharadar General Hospital	6		11	<= 12	1	Female	2	Emergency Ward	3	Positive	Negative		Negative	Negative		Negative	Negative		Negative	Negative		Negative	Negative		Negative	Positive		Positive	Positive		Positive	Negative		Negative	Negative		Negative
FE006066277	Y	Y		N	No test result is available	N	Results for all tests are not available	Non-typhoid cases	2	Pakistan	2	KGH: Kharadar General Hospital	6		8	<= 12	1	Male	1	OPD	1	Negative
FE006066278	Y	Y		Y		N	Results for all tests are not available	Typhoid cases	1	Pakistan	2	KGH: Kharadar General Hospital	6		2	<= 12	1	Male	1	Emergency Ward	3	Positive	Negative		Negative	Negative		Negative	Positive		Positive	Negative		Negative	Negative		Negative	Positive		Positive	Positive		Positive	Negative		Negative	Negative		Negative
FE006066279	Y	Y		Y		N	Results for all tests are not available	Typhoid cases	1	Pakistan	2	KGH: Kharadar General Hospital	6		6	<= 12	1	Male	1	OPD	1	Positive	Negative		Negative	Negative		Negative	Negative		Negative	Negative		Negative	Negative		Negative	Positive		Positive	Negative		Negative	Positive		Positive	Negative		Negative
FE006066280	Y	Y		N	No test result is available	N	Results for all tests are not available	Non-typhoid cases	2	Pakistan	2	KGH: Kharadar General Hospital	6		2	<= 12	1	Female	2	Emergency Ward	3	Negative
FE006066281	Y	Y		Y		N	Results for all tests are not available	Typhoid cases	1	Pakistan	2	KGH: Kharadar General Hospital	6		4	<= 12	1	Female	2	Emergency Ward	3	Positive	Negative		Negative	Negative		Negative	Negative		Negative	Negative		Negative	Negative		Negative	Negative		Negative	Positive		Positive	Positive		Positive	Negative		Negative
FE006066282	Y	Y		Y		N	Results for all tests are not available	Typhoid cases	1	Pakistan	2	KGH: Kharadar General Hospital	6		9	<= 12	1	Male	1	OPD	1	Positive	Negative		Negative	Negative		Negative	Negative		Negative	Negative		Negative	Positive		Positive	Positive		Positive	Negative		Negative	Positive		Positive	Negative		Negative
FE006066283	Y	Y		N	No test result is available	N	Results for all tests are not available	Non-typhoid cases	2	Pakistan	2	KGH: Kharadar General Hospital	6		7.0444900753	<= 12	1	Male	1	Emergency Ward	3	Negative
FE006066284	Y	Y		N	No test result is available	N	Results for all tests are not available	Non-typhoid cases	2	Pakistan	2	KGH: Kharadar General Hospital	6		3	<= 12	1	Female	2	Emergency Ward	3	Negative
FE006066285	Y	Y		N	No test result is available	N	Results for all tests are not available	Non-typhoid cases	2	Pakistan	2	KGH: Kharadar General Hospital	6		4	<= 12	1	Female	2	Emergency Ward	3	Negative
FE006066286	Y	Y		N	No test result is available	N	Results for all tests are not available	Non-typhoid cases	2	Pakistan	2	KGH: Kharadar General Hospital	6		2	<= 12	1	Male	1	OPD	1	Negative
FE006066287	Y	Y		N	No test result is available	N	Results for all tests are not available	Non-typhoid cases	2	Pakistan	2	KGH: Kharadar General Hospital	6		24	> 17	3	Male	1	OPD	1	Negative
FE006066288	Y	Y		Y		N	Results for all tests are not available	Typhoid cases	1	Pakistan	2	KGH: Kharadar General Hospital	6		6	<= 12	1	Male	1	OPD	1	Positive	Negative		Negative	Negative		Negative	Negative		Negative	Negative		Negative	Positive		Positive	Positive		Positive	Positive		Positive	Positive		Positive	Negative		Negative
FE006066289	Y	Y		Y		N	Results for all tests are not available	Typhoid cases	1	Pakistan	2	KGH: Kharadar General Hospital	6		4	<= 12	1	Male	1	Emergency Ward	3	Positive	Negative		Negative	Negative		Negative	Negative		Negative	Negative		Negative	Negative		Negative	Positive		Positive	Positive		Positive	Positive		Positive	Negative		Negative
FE006066290	Y	Y		N	No test result is available	N	Results for all tests are not available	Non-typhoid cases	2	Pakistan	2	KGH: Kharadar General Hospital	6		8	<= 12	1	Male	1	Emergency Ward	3	Negative
FE006066291	Y	Y		N	No test result is available	N	Results for all tests are not available	Non-typhoid cases	2	Pakistan	2	KGH: Kharadar General Hospital	6		12	<= 12	1	Female	2	Emergency Ward	3	Negative
FE006066292	Y	Y		N	No test result is available	N	Results for all tests are not available	Non-typhoid cases	2	Pakistan	2	KGH: Kharadar General Hospital	6		7	<= 12	1	Female	2	Emergency Ward	3	Negative
FE006066293	Y	Y		Y		N	Results for all tests are not available	Non-typhoid cases	2	Pakistan	2	KGH: Kharadar General Hospital	6		9	<= 12	1	Female	2	Inpatient	2	Negative	Negative		Negative	Negative		Negative	Negative		Negative	Negative		Negative	Negative		Negative	Negative		Negative	Negative		Negative	Negative		Negative	Negative		Negative
FE006066294	Y	Y		N	No test result is available	N	Results for all tests are not available	Non-typhoid cases	2	Pakistan	2	KGH: Kharadar General Hospital	6		5	<= 12	1	Female	2	Emergency Ward	3	Negative
FE006066295	Y	Y		N	No test result is available	N	Results for all tests are not available	Non-typhoid cases	2	Pakistan	2	KGH: Kharadar General Hospital	6		2	<= 12	1	Male	1	Inpatient	2	Negative
FE006066296	Y	Y		N	No test result is available	N	Results for all tests are not available	Non-typhoid cases	2	Pakistan	2	KGH: Kharadar General Hospital	6		60	> 17	3	Female	2	Emergency Ward	3	Negative
FE006066297	Y	Y		Y		N	Results for all tests are not available	Non-typhoid cases	2	Pakistan	2	KGH: Kharadar General Hospital	6		2	<= 12	1	Male	1	Emergency Ward	3	Negative	Negative		Negative	Negative		Negative	Negative		Negative	Negative		Negative	Negative		Negative	Negative		Negative	Negative		Negative	Negative		Negative	Negative		Negative
FE006066298	Y	Y		N	No test result is available	N	Results for all tests are not available	Non-valid cases	3	Pakistan	2	KGH: Kharadar General Hospital	6		8	<= 12	1	Male	1	Emergency Ward	3	Contamination
FE006066299	Y	Y		N	No test result is available	N	Results for all tests are not available	Non-typhoid cases	2	Pakistan	2	KGH: Kharadar General Hospital	6		2	<= 12	1	Male	1	Inpatient	2	Negative
FE006066300	Y	Y		N	No test result is available	N	Results for all tests are not available	Non-typhoid cases	2	Pakistan	2	KGH: Kharadar General Hospital	6		21	> 17	3	Female	2	OPD	1	Negative
FE006066301	Y	Y		N	No test result is available	N	Results for all tests are not available	Non-typhoid cases	2	Pakistan	2	KGH: Kharadar General Hospital	6		3	<= 12	1	Female	2	Emergency Ward	3	Negative
FE006066302	Y	Y		Y		N	Results for all tests are not available	Non-typhoid cases	2	Pakistan	2	KGH: Kharadar General Hospital	6		9	<= 12	1	Male	1	Emergency Ward	3	Negative	Negative		Negative	Negative		Negative	Negative		Negative	Negative		Negative	Negative		Negative	Negative		Negative	Negative		Negative	Negative		Negative	Negative		Negative
FE006066303	Y	Y		N	No test result is available	N	Results for all tests are not available	Non-typhoid cases	2	Pakistan	2	KGH: Kharadar General Hospital	6		30	> 17	3	Female	2	Emergency Ward	3	Negative
FE006066304	Y	Y		N	No test result is available	N	Results for all tests are not available	Non-typhoid cases	2	Pakistan	2	KGH: Kharadar General Hospital	6		7	<= 12	1	Male	1	OPD	1	Negative
FE006066305	Y	Y		N	No test result is available	N	Results for all tests are not available	Non-typhoid cases	2	Pakistan	2	KGH: Kharadar General Hospital	6		10	<= 12	1	Male	1	Emergency Ward	3	Negative
FE006066306	Y	Y		N	No test result is available	N	Results for all tests are not available	Non-typhoid cases	2	Pakistan	2	KGH: Kharadar General Hospital	6		10	<= 12	1	Male	1	Emergency Ward	3	Negative
FE006066307	Y	Y		N	No test result is available	N	Results for all tests are not available	Non-typhoid cases	2	Pakistan	2	KGH: Kharadar General Hospital	6		9	<= 12	1	Male	1	OPD	1	Negative
FE006066308	Y	Y		N	No test result is available	N	Results for all tests are not available	Non-typhoid cases	2	Pakistan	2	KGH: Kharadar General Hospital	6		2	<= 12	1	Male	1	Emergency Ward	3	Negative
FE006066309	Y	Y		N	No test result is available	N	Results for all tests are not available	Non-valid cases	3	Pakistan	2	KGH: Kharadar General Hospital	6		3	<= 12	1	Female	2	OPD	1	Contamination
FE006066310	Y	Y		N	No test result is available	N	Results for all tests are not available	Non-typhoid cases	2	Pakistan	2	KGH: Kharadar General Hospital	6		4	<= 12	1	Male	1	Emergency Ward	3	Negative
FE006066311	Y	Y		N	No test result is available	N	Results for all tests are not available	Non-typhoid cases	2	Pakistan	2	KGH: Kharadar General Hospital	6		12	<= 12	1	Female	2	Inpatient	2	Negative
FE006066312	Y	Y		N	No test result is available	N	Results for all tests are not available	Non-typhoid cases	2	Pakistan	2	KGH: Kharadar General Hospital	6		2	<= 12	1	Male	1	Inpatient	2	Negative
FE006066313	Y	Y		N	No test result is available	N	Results for all tests are not available	Non-typhoid cases	2	Pakistan	2	KGH: Kharadar General Hospital	6		7	<= 12	1	Male	1	OPD	1	Negative
FE006066314	Y	Y		Y		N	Results for all tests are not available	Typhoid cases	1	Pakistan	2	KGH: Kharadar General Hospital	6		8	<= 12	1	Male	1	Emergency Ward	3	Positive	Negative		Negative	Negative		Negative	Negative		Negative	Negative		Negative	Negative		Negative	Positive		Positive	Negative		Negative	Negative		Negative	Negative		Negative
FE006066315	Y	Y		N	No test result is available	N	Results for all tests are not available	Non-typhoid cases	2	Pakistan	2	KGH: Kharadar General Hospital	6		2	<= 12	1	Female	2	Emergency Ward	3	Negative
FE006066316	Y	Y		N	No test result is available	N	Results for all tests are not available	Non-typhoid cases	2	Pakistan	2	KGH: Kharadar General Hospital	6		37	> 17	3	Female	2	Emergency Ward	3	Negative
FE006066317	Y	Y		Y		N	Results for all tests are not available	Typhoid cases	1	Pakistan	2	KGH: Kharadar General Hospital	6		4	<= 12	1	Male	1	Emergency Ward	3	Positive	Negative		Negative	Negative		Negative	Negative		Negative	Positive		Positive	Positive		Positive	Positive		Positive	Positive		Positive	Positive		Positive	Negative		Negative
FE006066318	Y	Y		N	No test result is available	N	Results for all tests are not available	Non-typhoid cases	2	Pakistan	2	KGH: Kharadar General Hospital	6		10	<= 12	1	Female	2	Emergency Ward	3	Negative
FE006066319	Y	Y		Y		N	Results for all tests are not available	Non-typhoid cases	2	Pakistan	2	KGH: Kharadar General Hospital	6		3	<= 12	1	Female	2	OPD	1	Negative	Negative		Negative	Negative		Negative	Negative		Negative	Negative		Negative	Negative		Negative	Negative		Negative	Negative		Negative	Negative		Negative	Negative		Negative
FE006066320	Y	Y		N	No test result is available	N	Results for all tests are not available	Non-typhoid cases	2	Pakistan	2	KGH: Kharadar General Hospital	6		1.9958932238	<= 12	1	Male	1	Emergency Ward	3	Negative
FE006066321	Y	Y		N	No test result is available	N	Results for all tests are not available	Non-typhoid cases	2	Pakistan	2	KGH: Kharadar General Hospital	6		2	<= 12	1	Male	1	OPD	1	Negative
FE006066322	Y	Y		Y		N	Results for all tests are not available	Typhoid cases	1	Pakistan	2	KGH: Kharadar General Hospital	6		3	<= 12	1	Female	2	OPD	1	Positive	Negative		Negative	Negative		Negative	Negative		Negative	Positive		Positive	Negative		Negative	Positive		Positive	Positive		Positive	Positive		Positive	Negative		Negative
FE006066323	Y	Y		N	No test result is available	N	Results for all tests are not available	Non-typhoid cases	2	Pakistan	2	KGH: Kharadar General Hospital	6		2	<= 12	1	Female	2	Emergency Ward	3	Negative
FE006066324	Y	Y		N	No test result is available	N	Results for all tests are not available	Non-typhoid cases	2	Pakistan	2	KGH: Kharadar General Hospital	6		3	<= 12	1	Female	2	OPD	1	Negative
FE006066325	Y	Y		Y		N	Results for all tests are not available	Non-typhoid cases	2	Pakistan	2	KGH: Kharadar General Hospital	6		9	<= 12	1	Female	2	Emergency Ward	3	Negative	Negative		Negative	Negative		Negative	Negative		Negative	Negative		Negative	Negative		Negative	Negative		Negative	Negative		Negative	Negative		Negative	Negative		Negative
FE006066326	Y	Y		N	No test result is available	N	Results for all tests are not available	Non-typhoid cases	2	Pakistan	2	KGH: Kharadar General Hospital	6		7	<= 12	1	Male	1	Emergency Ward	3	Negative
FE006066327	Y	Y		Y		N	Results for all tests are not available	Typhoid cases	1	Pakistan	2	KGH: Kharadar General Hospital	6		7	<= 12	1	Male	1	Emergency Ward	3	Positive	Negative		Negative	Negative		Negative	Negative		Negative	Positive		Positive	Negative		Negative	Positive		Positive	Positive		Positive	Positive		Positive	Negative		Negative
FE006066328	Y	Y		N	No test result is available	N	Results for all tests are not available	Non-typhoid cases	2	Pakistan	2	KGH: Kharadar General Hospital	6		4	<= 12	1	Female	2	Emergency Ward	3	Negative
FE006066329	Y	Y		N	No test result is available	N	Results for all tests are not available	Non-typhoid cases	2	Pakistan	2	KGH: Kharadar General Hospital	6		2	<= 12	1	Female	2	OPD	1	Negative
FE006066330	Y	Y		N	No test result is available	N	Results for all tests are not available	Non-typhoid cases	2	Pakistan	2	KGH: Kharadar General Hospital	6		24	> 17	3	Female	2	Emergency Ward	3	Negative
FE006066331	Y	Y		N	No test result is available	N	Results for all tests are not available	Non-typhoid cases	2	Pakistan	2	KGH: Kharadar General Hospital	6		11	<= 12	1	Male	1	Inpatient	2	Negative
FE006066332	Y	Y		N	No test result is available	N	Results for all tests are not available	Non-typhoid cases	2	Pakistan	2	KGH: Kharadar General Hospital	6		65	> 17	3	Female	2	Emergency Ward	3	Negative
FE006066333	Y	Y		Y		N	Results for all tests are not available	Non-typhoid cases	2	Pakistan	2	KGH: Kharadar General Hospital	6		2	<= 12	1	Male	1	OPD	1	Negative	Negative		Negative	Negative		Negative	Negative		Negative	Negative		Negative	Negative		Negative	Negative		Negative	Negative		Negative	Negative		Negative	Negative		Negative
FE006066334	Y	Y		N	No test result is available	N	Results for all tests are not available	Non-typhoid cases	2	Pakistan	2	KGH: Kharadar General Hospital	6		3	<= 12	1	Male	1	Emergency Ward	3	Negative
FE006066335	Y	Y		N	No test result is available	N	Results for all tests are not available	Non-typhoid cases	2	Pakistan	2	KGH: Kharadar General Hospital	6		2	<= 12	1	Male	1	Inpatient	2	Negative
FE006066336	Y	Y		N	No test result is available	N	Results for all tests are not available	Non-typhoid cases	2	Pakistan	2	KGH: Kharadar General Hospital	6		7	<= 12	1	Female	2	Emergency Ward	3	Negative
FE006066337	Y	Y		N	No test result is available	N	Results for all tests are not available	Non-typhoid cases	2	Pakistan	2	KGH: Kharadar General Hospital	6		46	> 17	3	Female	2	Emergency Ward	3	Negative
FE006066338	Y	Y		N	No test result is available	N	Results for all tests are not available	Non-typhoid cases	2	Pakistan	2	KGH: Kharadar General Hospital	6		28	> 17	3	Male	1	Emergency Ward	3	Negative
FE006066339	Y	Y		Y		N	Results for all tests are not available	Non-typhoid cases	2	Pakistan	2	KGH: Kharadar General Hospital	6		3	<= 12	1	Male	1	Emergency Ward	3	Negative	Negative		Negative	Negative		Negative	Negative		Negative	Negative		Negative	Negative		Negative	Negative		Negative	Negative		Negative	Negative		Negative	Negative		Negative
FE006066340	Y	Y		N	No test result is available	N	Results for all tests are not available	Non-typhoid cases	2	Pakistan	2	KGH: Kharadar General Hospital	6		13	> 12 and <= 17	2	Female	2	OPD	1	Negative
FE006066341	Y	Y		N	No test result is available	N	Results for all tests are not available	Non-typhoid cases	2	Pakistan	2	KGH: Kharadar General Hospital	6		50	> 17	3	Female	2	Emergency Ward	3	Negative
FE006066342	Y	Y		N	No test result is available	N	Results for all tests are not available	Non-typhoid cases	2	Pakistan	2	KGH: Kharadar General Hospital	6		4	<= 12	1	Female	2	Emergency Ward	3	Negative
FE006066343	Y	Y		N	No test result is available	N	Results for all tests are not available	Non-valid cases	3	Pakistan	2	KGH: Kharadar General Hospital	6		9	<= 12	1	Female	2	Emergency Ward	3	Contamination
FE006066344	Y	Y		N	No test result is available	N	Results for all tests are not available	Non-typhoid cases	2	Pakistan	2	KGH: Kharadar General Hospital	6		3	<= 12	1	Male	1	Emergency Ward	3	Negative
FE006066345	Y	Y		Y		N	Results for all tests are not available	Typhoid cases	1	Pakistan	2	KGH: Kharadar General Hospital	6		5	<= 12	1	Male	1	Emergency Ward	3	Positive	Negative		Negative	Negative		Negative	Negative		Negative	Negative		Negative	Negative		Negative	Positive		Positive	Negative		Negative	Positive		Positive	Negative		Negative
FE006066346	Y	Y		N	No test result is available	N	Results for all tests are not available	Non-valid cases	3	Pakistan	2	KGH: Kharadar General Hospital	6		9	<= 12	1	Male	1	OPD	1	Contamination
FE006066347	Y	Y		N	No test result is available	N	Results for all tests are not available	Non-typhoid cases	2	Pakistan	2	KGH: Kharadar General Hospital	6		11	<= 12	1	Male	1	OPD	1	Negative
FE006066348	Y	Y		Y		N	Results for all tests are not available	Typhoid cases	1	Pakistan	2	KGH: Kharadar General Hospital	6		8	<= 12	1	Female	2	Emergency Ward	3	Positive	Negative		Negative	Negative		Negative	Negative		Negative	Negative		Negative	Positive		Positive	Negative		Negative	Negative		Negative	Positive		Positive	Negative		Negative
FE006066349	Y	Y		N	No test result is available	N	Results for all tests are not available	Non-typhoid cases	2	Pakistan	2	KGH: Kharadar General Hospital	6		12	<= 12	1	Male	1	OPD	1	Negative
FE006066350	Y	Y		N	No test result is available	N	Results for all tests are not available	Non-valid cases	3	Pakistan	2	KGH: Kharadar General Hospital	6		4	<= 12	1	Female	2	Emergency Ward	3	Contamination
FE006066351	Y	Y		Y		N	Results for all tests are not available	Non-typhoid cases	2	Pakistan	2	KGH: Kharadar General Hospital	6		11	<= 12	1	Male	1	OPD	1	Negative	Negative		Negative	Negative		Negative	Negative		Negative	Negative		Negative	Negative		Negative	Negative		Negative	Negative		Negative	Negative		Negative	Negative		Negative
FE006066352	Y	Y		N	No test result is available	N	Results for all tests are not available	Non-typhoid cases	2	Pakistan	2	KGH: Kharadar General Hospital	6		3	<= 12	1	Male	1	Emergency Ward	3	Negative
FE006066353	Y	Y		N	No test result is available	N	Results for all tests are not available	Non-typhoid cases	2	Pakistan	2	KGH: Kharadar General Hospital	6		65	> 17	3	Male	1	Emergency Ward	3	Negative
FE006066354	Y	Y		N	No test result is available	N	Results for all tests are not available	Non-typhoid cases	2	Pakistan	2	KGH: Kharadar General Hospital	6		15	> 12 and <= 17	2	Female	2	Emergency Ward	3	Negative
FE006066355	Y	Y		N	No test result is available	N	Results for all tests are not available	Non-valid cases	3	Pakistan	2	KGH: Kharadar General Hospital	6		13	> 12 and <= 17	2	Male	1	Emergency Ward	3	Contamination
FE006066356	Y	Y		Y		N	Results for all tests are not available	Non-typhoid cases	2	Pakistan	2	KGH: Kharadar General Hospital	6		5	<= 12	1	Female	2	OPD	1	Negative	Negative		Negative	Negative		Negative	Negative		Negative	Negative		Negative	Negative		Negative	Negative		Negative	Negative		Negative	Negative		Negative	Negative		Negative
FE006066357	Y	Y		N	No test result is available	N	Results for all tests are not available	Non-typhoid cases	2	Pakistan	2	KGH: Kharadar General Hospital	6		30	> 17	3	Female	2	Emergency Ward	3	Negative
FE006066358	Y	Y		N	No test result is available	N	Results for all tests are not available	Non-valid cases	3	Pakistan	2	KGH: Kharadar General Hospital	6		2	<= 12	1	Female	2	OPD	1	Contamination
FE006066359	Y	Y		N	No test result is available	N	Results for all tests are not available	Non-typhoid cases	2	Pakistan	2	KGH: Kharadar General Hospital	6		28	> 17	3	Female	2	Emergency Ward	3	Negative
FE006066360	Y	Y		N	No test result is available	N	Results for all tests are not available	Non-typhoid cases	2	Pakistan	2	KGH: Kharadar General Hospital	6		2	<= 12	1	Male	1	Emergency Ward	3	Negative
FE006066361	Y	Y		Y		N	Results for all tests are not available	Typhoid cases	1	Pakistan	2	KGH: Kharadar General Hospital	6		20	> 17	3	Male	1	Inpatient	2	Positive	Negative		Negative	Negative		Negative	Negative		Negative	Negative		Negative	Negative		Negative	Positive		Positive	Positive		Positive	Positive		Positive	Negative		Negative
FE006066362	Y	Y		N	No test result is available	N	Results for all tests are not available	Non-typhoid cases	2	Pakistan	2	KGH: Kharadar General Hospital	6		2	<= 12	1	Male	1	Emergency Ward	3	Negative
FE006066363	Y	Y		Y		N	Results for all tests are not available	Typhoid cases	1	Pakistan	2	KGH: Kharadar General Hospital	6		11	<= 12	1	Female	2	OPD	1	Positive	Negative		Negative	Negative		Negative	Positive		Positive	Negative		Negative	Positive		Positive	Negative		Negative	Negative		Negative	Positive		Positive	Negative		Negative
FE006066364	Y	Y		N	No test result is available	N	Results for all tests are not available	Non-typhoid cases	2	Pakistan	2	KGH: Kharadar General Hospital	6		2	<= 12	1	Female	2	OPD	1	Negative
FE006066365	Y	Y		N	No test result is available	N	Results for all tests are not available	Non-valid cases	3	Pakistan	2	KGH: Kharadar General Hospital	6		3	<= 12	1	Male	1	OPD	1	Contamination
FE006066366	Y	Y		N	No test result is available	N	Results for all tests are not available	Non-typhoid cases	2	Pakistan	2	KGH: Kharadar General Hospital	6		10	<= 12	1	Male	1	OPD	1	Negative
FE006066367	Y	Y		N	No test result is available	N	Results for all tests are not available	Non-valid cases	3	Pakistan	2	KGH: Kharadar General Hospital	6		5	<= 12	1	Female	2	Inpatient	2	Contamination
FE006066368	Y	Y		N	No test result is available	N	Results for all tests are not available	Non-typhoid cases	2	Pakistan	2	KGH: Kharadar General Hospital	6		2	<= 12	1	Male	1	Emergency Ward	3	Negative
FE006066369	Y	Y		N	No test result is available	N	Results for all tests are not available	Non-valid cases	3	Pakistan	2	KGH: Kharadar General Hospital	6		13	> 12 and <= 17	2	Male	1	Emergency Ward	3	Contamination
FE006066370	Y	Y		N	No test result is available	N	Results for all tests are not available	Non-valid cases	3	Pakistan	2	KGH: Kharadar General Hospital	6		2	<= 12	1	Male	1	Emergency Ward	3	Contamination
FE006066371	Y	Y		N	No test result is available	N	Results for all tests are not available	Non-valid cases	3	Pakistan	2	KGH: Kharadar General Hospital	6		10	<= 12	1	Male	1	Emergency Ward	3	Contamination
FE006066372	Y	Y		N	No test result is available	N	Results for all tests are not available	Non-valid cases	3	Pakistan	2	KGH: Kharadar General Hospital	6		45	> 17	3	Female	2	Emergency Ward	3	Contamination
FE006066373	Y	Y		N	No test result is available	N	Results for all tests are not available	Non-typhoid cases	2	Pakistan	2	KGH: Kharadar General Hospital	6		2	<= 12	1	Female	2	Emergency Ward	3	Negative
FE006066374	Y	Y		N	No test result is available	N	Results for all tests are not available	Non-typhoid cases	2	Pakistan	2	KGH: Kharadar General Hospital	6		2	<= 12	1	Female	2	OPD	1	Negative
FE006066375	Y	Y		N	No test result is available	N	Results for all tests are not available	Non-valid cases	3	Pakistan	2	KGH: Kharadar General Hospital	6		8	<= 12	1	Female	2	OPD	1	Contamination
FE006066376	Y	Y		Y		N	Results for all tests are not available	Non-typhoid cases	2	Pakistan	2	KGH: Kharadar General Hospital	6		4	<= 12	1	Male	1	Emergency Ward	3	Negative	Negative		Negative	Negative		Negative	Negative		Negative	Negative		Negative	Negative		Negative	Negative		Negative	Negative		Negative	Negative		Negative	Negative		Negative
[truncated: 1,318 more rows]
[truncated: 21 more columns]
